# Supplementary material for: 4-Eth­oxy-N′-propanoylpyridine-2-carbohydrazide
Source: Acta Crystallogr Sect E Struct Rep Online. 2010 Mar 27;66(Pt 4):o920. doi: 10.1107/S1600536810010135 (PMC2983969; doi:10.1107/S1600536810010135)
Supplement: Supplementary file 2 [file e-66-0o920-Isup2.hkl]

# 
# h,k,l, Fc-squared, Fo-squared, sigma(Fo-squared) and status flag 
# 
data_I
_shelx_title ' d in P2(1)/c' 
_shelx_refln_list_code          4 
_shelx_F_calc_maximum      104.09 
_exptl_crystal_F_000       504.00 
_reflns_d_resolution_high  0.7700 
 
loop_ 
 _symmetry_equiv_pos_as_xyz 
 'x, y, z' 
 '-x, y+1/2, -z+1/2' 
 '-x, -y, -z' 
 'x, -y-1/2, z-1/2' 
 
_cell_length_a    11.3766 
_cell_length_b     4.7447 
_cell_length_c    23.2439 
_cell_angle_alpha  90.000 
_cell_angle_beta   99.534 
_cell_angle_gamma  90.000 
 
_shelx_F_squared_multiplier     1.000 
 
loop_ 
 _refln_index_h 
 _refln_index_k 
 _refln_index_l 
 _refln_F_squared_calc 
 _refln_F_squared_meas 
 _refln_F_squared_sigma 
 _refln_observed_status 
   3   0   0     5968.83     5485.18     24.96 o 
   4   0   0      402.15      359.45      4.77 o 
   5   0   0       48.24       35.90      1.04 o 
   6   0   0      137.80      112.13      1.89 o 
   7   0   0       22.51       26.84      1.13 o 
   8   0   0        0.56        0.97      0.61 o 
   9   0   0      396.38      384.43      6.87 o 
  10   0   0      319.47      335.92      6.15 o 
  11   0   0       15.03       14.39      1.29 o 
  12   0   0        4.05        3.70      0.91 o 
  13   0   0        4.11        2.27      1.45 o 
  14   0   0       85.95       89.36      5.42 o 
   1   1   0     1523.87     1563.62      7.33 o 
   2   1   0      284.10      322.47      2.00 o 
   3   1   0       46.51       45.16      0.72 o 
   4   1   0      152.72      160.04      1.87 o 
   5   1   0      355.70      398.44      3.98 o 
   6   1   0        0.00        0.09      0.30 o 
   7   1   0        3.24        3.73      0.44 o 
   8   1   0        2.27        6.22      0.51 o 
   9   1   0      169.02      170.09      3.23 o 
  10   1   0      265.13      274.65      4.97 o 
  11   1   0        1.17        0.79      0.48 o 
  12   1   0        0.95        0.91      0.61 o 
  13   1   0        0.11        0.79      0.84 o 
  14   1   0        2.41        3.23      1.03 o 
   0   2   0        1.47        0.38      0.32 o 
   1   2   0       98.76       83.51      1.06 o 
   2   2   0       13.97       13.34      0.47 o 
   3   2   0        4.26        2.26      0.34 o 
   4   2   0      242.87      251.73      3.64 o 
   5   2   0      171.42      158.49      1.67 o 
   6   2   0       96.52      101.51      1.32 o 
   7   2   0      230.63      214.30      2.04 o 
   8   2   0       71.43       71.58      1.79 o 
   9   2   0       47.52       39.54      1.36 o 
  10   2   0      268.83      281.97     13.36 o 
  11   2   0        0.93        0.81      0.73 o 
  12   2   0       21.70       18.84      1.49 o 
  13   2   0        9.27       11.50      1.44 o 
   1   3   0      261.71      289.13      2.24 o 
   2   3   0      147.02      154.99      1.77 o 
   3   3   0      135.30      145.78      2.04 o 
   4   3   0       26.72       21.49      0.77 o 
   5   3   0      157.09      160.82      2.32 o 
   6   3   0      151.52      147.81      4.72 o 
   7   3   0      330.06      340.71      4.83 o 
   8   3   0        0.01        0.51      0.25 o 
   9   3   0        2.12        1.10      0.71 o 
  10   3   0       18.07       13.10      1.29 o 
  11   3   0        0.21        1.09      0.71 o 
  12   3   0        2.40        1.94      0.88 o 
   0   4   0       11.69       13.78      1.01 o 
   1   4   0       63.57       52.06      1.29 o 
   2   4   0       22.33       25.39      0.88 o 
   3   4   0      194.96      191.34      2.96 o 
   4   4   0       64.41       67.88      1.86 o 
   5   4   0        0.48        0.83      0.36 o 
   6   4   0       12.60        9.69      1.07 o 
   7   4   0        0.05        0.92      0.64 o 
   8   4   0       23.06       23.62      1.81 o 
   9   4   0        5.35        5.89      1.17 o 
  10   4   0        4.80        3.97      0.75 o 
  11   4   0        5.15        5.04      1.06 o 
   1   5   0        0.24        0.62      0.54 o 
   2   5   0       47.12       45.17      1.58 o 
   3   5   0        5.92        6.69      0.80 o 
   4   5   0        5.49        6.46      0.98 o 
   5   5   0       17.74       17.98      1.45 o 
   6   5   0       15.94       13.49      1.20 o 
   7   5   0        0.47        0.65      0.61 o 
   8   5   0        3.20        2.47      0.76 o 
   0   6   0        1.89        1.91      0.72 o 
   1   6   0        0.23        0.45      0.52 o 
   2   6   0        0.28        0.95      0.66 o 
   3   6   0       20.71       21.70      1.54 o 
 -14   1   1       12.98       14.29      1.47 o 
 -13   1   1       64.29       81.38      3.31 o 
 -12   1   1       48.85       54.68      2.18 o 
 -11   1   1       67.13       66.85      2.53 o 
 -10   1   1        0.26        1.90      0.86 o 
  -9   1   1      254.61      235.18      4.02 o 
  -8   1   1       26.65       29.41      0.99 o 
  -7   1   1       19.35       19.03      0.77 o 
  -6   1   1       99.52       96.28      1.45 o 
  -5   1   1       19.25       18.18      0.72 o 
  -4   1   1       16.61       22.39      0.82 o 
  -3   1   1      291.14      275.67      2.93 o 
  -2   1   1     1630.33     1581.28     11.80 o 
  -1   1   1      617.12      676.27      2.54 o 
   0   1   1     1955.27     2049.61      8.08 o 
   1   1   1     2479.95     2532.42      8.17 o 
   2   1   1      462.25      435.00      1.95 o 
   3   1   1     1378.96     1392.69      6.58 o 
   4   1   1        3.84        2.67      0.26 o 
   5   1   1     2498.91     2644.14     10.64 o 
   6   1   1       61.06       79.35      1.31 o 
   7   1   1        4.56        2.60      0.35 o 
   8   1   1        0.37        1.29      0.38 o 
   9   1   1      532.39      572.90      8.49 o 
  10   1   1      113.90      122.96      2.61 o 
  11   1   1        2.32        3.29      0.78 o 
  12   1   1       29.25       28.71      1.61 o 
  13   1   1        0.55        1.03      0.80 o 
  14   1   1        2.99        5.25      1.53 o 
 -13   2   1        7.71        8.48      1.18 o 
 -12   2   1        0.06        1.23      0.53 o 
 -11   2   1       53.47       48.57      2.64 o 
 -10   2   1       54.67       46.77      1.69 o 
  -9   2   1        4.70        3.26      0.63 o 
  -8   2   1        6.19        7.40      0.71 o 
  -7   2   1        9.46       13.44      1.03 o 
  -6   2   1        0.27        0.45      0.27 o 
  -5   2   1      424.32      459.84      3.14 o 
  -4   2   1     1589.81     1733.00      8.49 o 
  -3   2   1      147.38      155.64      1.49 o 
  -2   2   1       74.18       88.00      1.01 o 
  -1   2   1       15.90       20.29      0.49 o 
   1   2   1      213.03      244.61      1.72 o 
   2   2   1        0.93        0.45      0.21 o 
   3   2   1      175.30      182.99      1.56 o 
   4   2   1       19.18       19.51      0.60 o 
   5   2   1      105.42       85.21      1.63 o 
   6   2   1      231.52      226.14      2.18 o 
   7   2   1        6.27        6.35      0.42 o 
   8   2   1       51.67       49.33      1.82 o 
   9   2   1       45.20       38.03      1.54 o 
  10   2   1       83.47       95.84      6.51 o 
  11   2   1        8.41        5.03      1.11 o 
  12   2   1        3.49        4.78      1.14 o 
  13   2   1        0.47        0.39      0.74 o 
 -12   3   1        2.12        1.20      0.78 o 
 -11   3   1        9.71        7.96      1.05 o 
 -10   3   1       29.49       27.97      1.72 o 
  -9   3   1       84.81       93.66      4.32 o 
  -8   3   1       42.11       37.15      1.48 o 
  -7   3   1        1.02        1.42      0.41 o 
  -6   3   1      105.10       91.92      2.07 o 
  -5   3   1      131.34      125.55      2.80 o 
  -4   3   1      148.55      155.19      3.06 o 
  -3   3   1       18.78       24.84      0.78 o 
  -2   3   1        0.10        0.99      0.32 o 
  -1   3   1        1.24        1.29      0.31 o 
   0   3   1        9.54        9.22      0.47 o 
   1   3   1       97.83      132.70      1.54 o 
   2   3   1      140.83      106.78      1.41 o 
   3   3   1        9.09       11.41      0.57 o 
   4   3   1      221.96      229.87      2.50 o 
   5   3   1      467.02      496.17      5.62 o 
   6   3   1       90.61       84.65      1.77 o 
   7   3   1        0.02        1.54      0.65 o 
   8   3   1        1.46        0.53      0.68 o 
   9   3   1        8.65        8.41      1.10 o 
  10   3   1        0.52        0.65      0.73 o 
  11   3   1        3.20        2.83      0.95 o 
  12   3   1        3.48        6.27      1.24 o 
 -11   4   1        3.54        4.01      1.36 o 
 -10   4   1        5.82        4.07      1.16 o 
  -9   4   1       12.97       12.82      1.31 o 
  -8   4   1        0.77        1.24      0.60 o 
  -7   4   1       17.09       16.76      1.17 o 
  -6   4   1        8.21        8.05      0.94 o 
  -5   4   1       28.00       33.37      1.24 o 
  -4   4   1        2.19        4.62      0.67 o 
  -3   4   1       32.63       36.39      1.14 o 
  -2   4   1       10.88        9.60      0.81 o 
  -1   4   1       54.06       53.07      1.28 o 
   0   4   1      100.36       86.94      1.73 o 
   1   4   1        7.58        7.60      0.61 o 
   2   4   1       21.19       28.75      0.92 o 
   3   4   1        5.13        6.69      0.61 o 
   4   4   1       38.14       36.34      1.47 o 
   5   4   1       75.15       80.50      2.59 o 
   6   4   1       94.23       89.44      2.81 o 
   7   4   1       78.38       79.21      3.58 o 
   8   4   1        0.00        0.32      0.45 o 
   9   4   1        7.02        8.98      1.03 o 
  10   4   1        1.38        1.15      0.68 o 
  -8   5   1        0.87        0.49      0.59 o 
  -7   5   1        0.10        0.45      0.64 o 
  -6   5   1       34.83       31.43      2.99 o 
  -5   5   1      128.18      133.25      4.23 o 
  -4   5   1       13.74       14.54      1.01 o 
  -3   5   1       97.68      107.28      2.15 o 
  -2   5   1       49.90       44.64      2.35 o 
  -1   5   1       77.45       77.32      1.98 o 
   0   5   1        0.93        1.16      0.43 o 
   1   5   1       27.68       25.72      1.10 o 
   2   5   1       35.28       32.57      1.37 o 
   3   5   1        2.04        2.79      0.62 o 
   4   5   1       17.22       19.77      1.44 o 
   5   5   1        2.23        2.26      0.81 o 
   6   5   1        1.12        0.64      0.57 o 
   7   5   1        8.99       10.21      1.13 o 
   8   5   1        0.01        0.66      0.67 o 
  -3   6   1        0.43        1.25      0.75 o 
  -2   6   1        0.47        1.09      0.53 o 
  -1   6   1        0.49        0.76      0.58 o 
   0   6   1        0.18        0.62      0.39 o 
   1   6   1        0.01        0.71      0.54 o 
   2   6   1        3.39        2.75      0.83 o 
   3   6   1        1.25        1.84      0.57 o 
 -14   0   2       77.11       90.76      5.01 o 
 -13   0   2        2.47        2.38      0.95 o 
 -12   0   2       36.42       31.75      2.02 o 
 -11   0   2       36.49       35.44      2.26 o 
 -10   0   2      259.94      291.22      5.72 o 
  -9   0   2      184.01      174.87      4.66 o 
  -8   0   2     1169.71     1207.26     13.44 o 
  -7   0   2       73.47       71.18      1.78 o 
  -6   0   2        1.87        0.32      0.35 o 
  -5   0   2      554.32      502.35      5.78 o 
  -4   0   2     3095.19     3047.74     43.81 o 
  -2   0   2      454.30      434.21      2.79 o 
   1   0   2     1002.59     1014.24      9.00 o 
   3   0   2     1333.88     1183.53      6.35 o 
   4   0   2       28.91       40.69      0.93 o 
   5   0   2      490.79      509.02      9.88 o 
   6   0   2     2166.79     2383.83     21.64 o 
   7   0   2       83.85       59.56      1.56 o 
   8   0   2       29.80       34.15      1.39 o 
   9   0   2      165.01      147.21      5.99 o 
  10   0   2        4.04        1.69      0.63 o 
  11   0   2        6.60        7.85      0.93 o 
  12   0   2       75.07       80.63      4.56 o 
  13   0   2        9.60        9.71      2.62 o 
  14   0   2       53.06       61.76      4.90 o 
 -14   1   2        0.38        1.05      0.54 o 
 -13   1   2       43.46       48.16      2.02 o 
 -12   1   2        0.09        0.38      0.43 o 
 -11   1   2      189.10      188.17      7.79 o 
 -10   1   2      327.65      323.85      6.97 o 
  -9   1   2        1.07        1.82      0.51 o 
  -8   1   2       25.74       24.41      0.90 o 
  -7   1   2      359.98      373.75      3.99 o 
  -6   1   2      176.43      171.44      1.93 o 
  -5   1   2      462.76      452.45      3.62 o 
  -4   1   2      632.59      593.83      3.79 o 
  -3   1   2       34.94       24.10      0.72 o 
  -2   1   2     2970.36     2673.65     16.74 o 
  -1   1   2     3069.59     2764.82     53.65 o 
   0   1   2      199.54      200.68      1.05 o 
   1   1   2     4363.83     4330.76     19.56 o 
   2   1   2     1764.52     1857.93      8.78 o 
   3   1   2     1030.13     1028.33      6.16 o 
   4   1   2      249.13      284.79      1.73 o 
   5   1   2      165.73      183.00      2.46 o 
   6   1   2       15.55       17.76      0.61 o 
   7   1   2       26.86       28.04      0.81 o 
   8   1   2       26.86       21.48      0.80 o 
   9   1   2       29.23       25.64      1.01 o 
  10   1   2       29.37       25.21      1.20 o 
  11   1   2       82.96       86.27      2.85 o 
  12   1   2        2.62        0.30      0.74 o 
  13   1   2        9.20        8.19      1.19 o 
  14   1   2        1.83        0.99      1.07 o 
 -13   2   2        1.65        2.02      0.85 o 
 -12   2   2       23.62       19.97      1.60 o 
 -11   2   2        6.07        5.21      0.94 o 
 -10   2   2        9.66        9.20      0.83 o 
  -9   2   2       23.77       23.81      1.14 o 
  -8   2   2       28.10       24.11      1.04 o 
  -7   2   2        1.36        1.45      0.47 o 
  -6   2   2       30.10       35.97      1.15 o 
  -5   2   2      181.66      210.94      2.44 o 
  -4   2   2      517.63      482.62      4.74 o 
  -3   2   2      333.72      327.81      2.89 o 
  -2   2   2       71.08       60.72      0.88 o 
  -1   2   2       74.96       60.89      0.78 o 
   0   2   2      445.62      527.48      3.28 o 
   1   2   2      963.75      987.76      3.94 o 
   2   2   2       77.67       74.98      0.87 o 
   3   2   2        3.00        5.48      0.64 o 
   4   2   2       65.26       50.65      1.03 o 
   5   2   2      434.21      436.90      2.55 o 
   6   2   2      179.33      187.41      2.56 o 
   7   2   2       76.19       85.20      1.51 o 
   8   2   2       22.28       21.31      0.79 o 
   9   2   2        1.47        1.43      0.80 o 
  10   2   2      371.08      386.43     17.80 o 
  11   2   2       48.75       36.86      1.93 o 
  12   2   2       43.69       42.77      2.26 o 
  13   2   2       14.40       16.00      1.43 o 
 -12   3   2        8.94       10.77      1.34 o 
 -11   3   2        0.00        0.75      0.64 o 
 -10   3   2       18.72       16.96      1.32 o 
  -9   3   2       13.67       14.91      1.14 o 
  -8   3   2        0.42        0.85      0.54 o 
  -7   3   2       36.31       34.70      1.20 o 
  -6   3   2       84.16       72.40      1.92 o 
  -5   3   2        0.15        0.47      0.29 o 
  -4   3   2        3.84        4.10      0.48 o 
  -3   3   2       21.04       18.13      0.68 o 
  -2   3   2      193.68      213.11      2.69 o 
  -1   3   2       14.80       12.55      0.58 o 
   0   3   2      163.26      156.08      1.61 o 
   1   3   2       10.02        8.90      0.47 o 
   2   3   2        3.54        2.67      0.34 o 
   3   3   2      103.55      106.15      1.58 o 
   4   3   2      153.28      157.81      1.93 o 
   5   3   2        8.07       10.18      0.95 o 
   6   3   2       50.73       51.29      1.84 o 
   7   3   2        2.64        1.96      0.46 o 
   8   3   2       49.63       52.04      1.94 o 
   9   3   2       19.47       21.72      1.37 o 
  10   3   2        0.79        0.75      0.79 o 
  11   3   2        6.66        6.17      1.38 o 
  12   3   2        4.57        4.73      1.06 o 
 -11   4   2        8.62        6.97      0.96 o 
 -10   4   2        0.03        0.59      0.70 o 
  -9   4   2        6.29        7.06      1.23 o 
  -8   4   2        7.15        6.79      1.19 o 
  -7   4   2        1.94        1.49      0.63 o 
  -6   4   2       26.62       25.17      1.09 o 
  -5   4   2        3.01        5.08      0.59 o 
  -4   4   2       73.33       78.04      1.74 o 
  -3   4   2      178.12      169.80      3.50 o 
  -2   4   2       77.36       75.32      1.54 o 
  -1   4   2        0.89        0.97      0.39 o 
   0   4   2      163.71      161.22      2.55 o 
   1   4   2       59.05       47.19      1.22 o 
   2   4   2        2.09        2.55      0.45 o 
   3   4   2        0.39        1.76      0.51 o 
   4   4   2      264.28      298.05      4.38 o 
   5   4   2      193.40      195.77      5.45 o 
   6   4   2       74.79       81.88      2.77 o 
   7   4   2       54.56       52.52      2.03 o 
   8   4   2        0.90        0.81      0.51 o 
   9   4   2        8.19        7.68      1.07 o 
  10   4   2        2.78        3.52      1.00 o 
  -8   5   2        0.05        1.44      0.66 o 
  -7   5   2       20.49       21.00      2.90 o 
  -6   5   2        4.44        3.20      0.78 o 
  -5   5   2       25.29       25.49      1.71 o 
  -4   5   2        2.94        3.19      0.66 o 
  -3   5   2        6.88        9.96      0.83 o 
  -2   5   2        0.25        0.81      0.32 o 
  -1   5   2        4.95        8.50      0.79 o 
   0   5   2        0.03        0.70      0.44 o 
   1   5   2        0.07        0.85      0.41 o 
   2   5   2       29.94       34.69      1.43 o 
   3   5   2       37.41       39.88      1.47 o 
   4   5   2       29.29       24.85      1.57 o 
   5   5   2        3.05        2.52      0.73 o 
   6   5   2        1.63        1.48      0.53 o 
   7   5   2       28.62       26.15      1.68 o 
   8   5   2        0.37        1.22      0.62 o 
  -3   6   2        1.79        2.07      0.75 o 
  -2   6   2        0.00        1.20      0.65 o 
  -1   6   2        0.67        1.15      0.42 o 
   0   6   2        2.32        2.27      0.54 o 
   1   6   2        0.34        1.20      0.49 o 
   2   6   2        9.24        9.06      1.05 o 
   3   6   2        5.35        3.16      1.06 o 
 -14   1   3        0.02        0.27      0.71 o 
 -13   1   3        1.38        1.12      0.89 o 
 -12   1   3       14.61       11.69      0.98 o 
 -11   1   3      177.95      186.83      4.17 o 
 -10   1   3      195.85      188.81      5.37 o 
  -9   1   3      380.10      391.69      7.68 o 
  -8   1   3        1.40        2.67      0.43 o 
  -7   1   3       30.46       23.48      0.84 o 
  -6   1   3      118.70      111.82      1.78 o 
  -5   1   3     1998.92     2123.99     16.74 o 
  -4   1   3      197.45      228.24      2.21 o 
  -3   1   3      130.02      119.38      3.54 o 
  -2   1   3     1356.12     1230.74     12.41 o 
  -1   1   3    10835.12    10776.72     20.83 o 
   0   1   3     2108.49     2148.03     17.30 o 
   1   1   3     9109.92     8987.97     20.04 o 
   2   1   3      256.30      235.84      1.09 o 
   3   1   3      113.35      107.98      1.53 o 
   4   1   3      790.42      799.59     14.55 o 
   5   1   3      740.98      781.79      4.34 o 
   6   1   3       24.77       23.19      0.59 o 
   7   1   3      176.74      189.24      2.11 o 
   8   1   3       39.62       40.63      1.10 o 
   9   1   3       57.66       60.51      1.46 o 
  10   1   3       16.38       17.13      1.22 o 
  11   1   3        1.16        1.19      0.77 o 
  12   1   3        0.63        0.82      0.64 o 
  13   1   3       17.07       20.17      1.62 o 
  14   1   3       19.61       19.98      3.32 o 
 -13   2   3       20.85       24.93      1.77 o 
 -12   2   3        6.35        8.47      1.22 o 
 -11   2   3       32.15       31.21      1.42 o 
 -10   2   3        2.20        2.05      0.51 o 
  -9   2   3        2.83        1.66      0.59 o 
  -8   2   3        8.51        7.75      0.72 o 
  -7   2   3      129.64      139.64      2.15 o 
  -6   2   3      738.23      794.83      7.47 o 
  -5   2   3      976.95     1102.16      7.83 o 
  -4   2   3      607.07      617.27      4.10 o 
  -3   2   3       17.58       20.63      0.64 o 
  -2   2   3      229.77      223.09      1.77 o 
  -1   2   3      245.64      240.60      1.59 o 
   0   2   3      742.89      699.11      4.07 o 
   1   2   3     2356.14     2625.32      9.67 o 
   2   2   3      675.26      791.79      5.07 o 
   3   2   3      299.61      328.21      2.19 o 
   4   2   3      501.97      514.84      3.33 o 
   5   2   3        5.39        5.21      0.26 o 
   6   2   3       66.86       68.25      1.15 o 
   7   2   3       17.91       16.91      0.65 o 
   8   2   3       22.48       24.79      1.15 o 
   9   2   3        5.78        8.41      0.98 o 
  10   2   3       57.80       53.83      3.43 o 
  11   2   3       15.47       14.67      1.45 o 
  12   2   3        1.40        1.46      0.75 o 
  13   2   3        1.23        1.54      0.74 o 
 -12   3   3       44.85       57.09      4.47 o 
 -11   3   3        3.72        1.59      0.75 o 
 -10   3   3        1.25        1.96      0.74 o 
  -9   3   3        0.08        0.00      0.42 o 
  -8   3   3      145.87      132.81      3.98 o 
  -7   3   3      113.00      113.37      2.69 o 
  -6   3   3        2.56        4.00      0.53 o 
  -5   3   3        0.69        0.42      0.34 o 
  -4   3   3        1.84        1.76      0.32 o 
  -3   3   3        6.97        5.66      0.51 o 
  -2   3   3      127.20      119.82      1.70 o 
   0   3   3      140.01      156.64      1.65 o 
   1   3   3        3.14        1.03      0.30 o 
   2   3   3      150.02      116.53      1.48 o 
   3   3   3      152.36      136.49      1.84 o 
   4   3   3       66.56       62.59      1.19 o 
   5   3   3        0.14        0.79      0.32 o 
   6   3   3       22.98       21.68      1.41 o 
   7   3   3       66.13       60.16      2.20 o 
   8   3   3        0.00        0.40      0.60 o 
   9   3   3        0.78        0.86      0.61 o 
  10   3   3       28.53       31.89      2.21 o 
  11   3   3       25.49       24.20      1.88 o 
  12   3   3        0.54        0.92      0.82 o 
 -11   4   3       11.45       17.29      2.66 o 
 -10   4   3       10.94        8.73      1.09 o 
  -9   4   3       34.27       29.70      2.12 o 
  -8   4   3        0.13        1.17      0.43 o 
  -7   4   3       20.20       16.91      1.39 o 
  -6   4   3        5.10        4.70      0.59 o 
  -5   4   3       17.68       18.04      0.95 o 
  -4   4   3       29.36       28.67      1.30 o 
  -3   4   3        4.77        4.57      0.49 o 
  -2   4   3        3.42        2.08      0.48 o 
  -1   4   3       43.46       46.46      1.19 o 
   0   4   3       45.86       55.85      1.33 o 
   1   4   3       26.69       26.71      0.95 o 
   2   4   3        1.59        4.16      0.45 o 
   3   4   3      142.09      150.43      2.62 o 
   4   4   3       11.71       15.31      0.95 o 
   5   4   3       73.22       64.46      2.19 o 
   6   4   3       47.10       50.65      1.89 o 
   7   4   3        0.09        0.57      0.52 o 
   8   4   3       30.21       27.10      1.62 o 
   9   4   3        4.17        2.86      0.71 o 
  10   4   3        2.72        3.34      0.93 o 
  -8   5   3        0.04        1.01      0.71 o 
  -7   5   3       30.15       27.01      1.82 o 
  -6   5   3       30.60       29.85      2.25 o 
  -5   5   3       13.33       14.47      1.30 o 
  -4   5   3        2.94        4.61      0.73 o 
  -3   5   3        1.00        1.76      0.48 o 
  -2   5   3       37.04       34.87      1.40 o 
  -1   5   3       59.03       61.32      1.86 o 
   0   5   3       40.11       37.26      1.33 o 
   1   5   3        1.23        1.76      0.46 o 
   2   5   3       17.71       15.67      0.85 o 
   3   5   3       32.12       32.03      1.75 o 
   4   5   3       67.20       68.28      2.71 o 
   5   5   3       20.48       17.24      1.22 o 
   6   5   3        0.07        0.31      0.68 o 
   7   5   3        0.33        1.19      0.65 o 
   8   5   3        1.06        1.31      0.77 o 
  -3   6   3        0.88        1.93      0.59 o 
  -2   6   3        8.93        7.70      0.89 o 
  -1   6   3        0.05        0.99      0.51 o 
   0   6   3        0.09        0.39      0.51 o 
   1   6   3        0.09        0.83      0.50 o 
   2   6   3        0.01        0.38      0.69 o 
 -14   0   4        2.41        1.77      1.05 o 
 -13   0   4       35.81       37.07      2.83 o 
 -12   0   4       31.94       28.00      1.82 o 
 -11   0   4        6.24        7.56      1.19 o 
 -10   0   4     1142.35     1229.85     10.59 o 
  -9   0   4      645.55      654.99     11.70 o 
  -8   0   4        0.23       -0.02      0.72 o 
  -7   0   4      736.02      710.69      6.79 o 
  -6   0   4     1046.65     1020.61      8.67 o 
  -5   0   4      151.85      184.44      2.37 o 
  -4   0   4      155.41      175.20      2.03 o 
  -3   0   4     4874.56     4686.22     34.36 o 
  -1   0   4     5769.62     4966.16     31.67 o 
   1   0   4       25.30       15.30      0.45 o 
   2   0   4       75.43       65.04      0.79 o 
   3   0   4       91.38       99.19      0.93 o 
   4   0   4     6980.69     6946.03     55.00 o 
   5   0   4     3304.83     3613.13     26.77 o 
   6   0   4        2.23        0.21      0.37 o 
   7   0   4       46.54       53.60      1.55 o 
   8   0   4       55.99       47.50      1.60 o 
   9   0   4       14.51       10.98      0.93 o 
  10   0   4      122.39      137.30      4.96 o 
  11   0   4        8.40       11.40      1.10 o 
  12   0   4        0.14        1.12      1.24 o 
  13   0   4        5.37        6.40      2.16 o 
  14   0   4       39.48       51.86      4.68 o 
 -14   1   4        1.66        2.06      0.86 o 
 -13   1   4       39.75       40.22      1.85 o 
 -12   1   4        0.02        0.63      0.50 o 
 -11   1   4        4.20        4.83      0.72 o 
 -10   1   4       13.60       15.84      1.43 o 
  -9   1   4       97.14       98.78      2.95 o 
  -8   1   4       12.26       13.32      0.80 o 
  -7   1   4       79.51       65.46      1.35 o 
  -6   1   4        5.14        3.04      0.43 o 
  -5   1   4      276.12      321.76      3.93 o 
  -4   1   4      607.32      548.18      4.34 o 
  -3   1   4      254.96      242.37      2.56 o 
  -2   1   4      752.48      754.50      7.34 o 
  -1   1   4     9658.50     9060.60     19.62 o 
   0   1   4     4873.85     4470.87     20.18 o 
   1   1   4     3890.48     3889.70     15.15 o 
   2   1   4      483.09      521.04      2.34 o 
   3   1   4      533.19      602.55      7.31 o 
   4   1   4     1042.45     1096.55      7.68 o 
   5   1   4      178.17      218.00      2.71 o 
   6   1   4       10.97        8.15      0.26 o 
   7   1   4      129.41      145.91      1.95 o 
   8   1   4      456.24      455.32      5.42 o 
   9   1   4      129.09      132.20      2.60 o 
  10   1   4      105.75       96.55      4.00 o 
  11   1   4        0.03        0.20      0.62 o 
  12   1   4        0.14        0.66      0.77 o 
  13   1   4       16.14       16.38      2.11 o 
 -13   2   4        0.96        1.39      0.60 o 
 -12   2   4       11.10       11.32      1.36 o 
 -11   2   4       42.20       41.40      1.61 o 
 -10   2   4        1.90        1.75      0.47 o 
  -9   2   4       48.55       47.22      1.52 o 
  -8   2   4       62.73       54.68      1.57 o 
  -7   2   4       70.49       55.47      1.39 o 
  -6   2   4      102.83       86.11      1.73 o 
  -5   2   4        0.20        0.87      0.70 o 
  -4   2   4        0.59        1.01      0.36 o 
  -3   2   4      196.34      180.24      1.68 o 
  -2   2   4       11.83       13.42      0.60 o 
  -1   2   4       77.63       96.73      1.06 o 
   0   2   4      407.35      457.35      2.49 o 
   1   2   4      505.31      552.81      2.82 o 
   2   2   4      258.19      290.50      2.07 o 
   3   2   4      164.92      164.45      2.30 o 
   4   2   4      214.32      216.72      2.64 o 
   5   2   4       92.33       92.23      1.33 o 
   6   2   4       31.47       32.61      0.76 o 
   7   2   4        0.10        0.04      0.25 o 
   8   2   4       11.76       13.25      0.90 o 
   9   2   4      283.68      268.19      6.32 o 
  10   2   4       15.27       11.07      1.18 o 
  11   2   4        9.67        6.79      1.11 o 
  12   2   4       23.42       22.37      1.74 o 
  13   2   4        0.61        1.76      0.68 o 
 -12   3   4       18.16       21.79      1.75 o 
 -11   3   4       41.24       36.56      3.26 o 
 -10   3   4        6.01        5.09      0.93 o 
  -9   3   4       36.46       36.77      1.65 o 
  -8   3   4        5.26        3.87      0.55 o 
  -7   3   4        0.26        0.56      0.29 o 
  -6   3   4       27.76       28.47      1.01 o 
  -5   3   4        0.81        1.79      0.46 o 
  -4   3   4        1.71        0.96      0.29 o 
  -3   3   4      197.38      206.60      3.25 o 
  -2   3   4      320.33      325.17      3.28 o 
  -1   3   4      248.25      267.62      2.60 o 
   0   3   4      853.65      960.01      7.10 o 
   1   3   4       30.12       30.96      0.76 o 
   2   3   4        0.53        1.01      0.29 o 
   3   3   4      221.56      243.83      2.51 o 
   4   3   4       73.66       76.14      1.49 o 
   5   3   4       38.57       47.19      1.04 o 
   6   3   4      248.99      242.76      4.14 o 
   7   3   4        0.09        0.40      0.55 o 
   8   3   4       67.71       64.45      2.11 o 
   9   3   4       10.22       11.35      1.09 o 
  10   3   4        0.12        0.79      0.72 o 
  11   3   4       56.55       55.18      2.85 o 
  12   3   4       11.56       11.14      1.35 o 
 -11   4   4        0.00        0.64      0.65 o 
 -10   4   4       22.58       21.05      2.99 o 
  -9   4   4        7.50        6.29      1.07 o 
  -8   4   4        0.81        0.78      0.53 o 
  -7   4   4        1.66        1.69      0.68 o 
  -6   4   4       50.39       51.79      2.33 o 
  -5   4   4        1.20        1.40      0.47 o 
  -4   4   4      292.99      330.09      5.30 o 
  -3   4   4      203.06      192.94      4.73 o 
  -2   4   4        8.53        8.73      0.67 o 
  -1   4   4       10.08        8.06      0.59 o 
   0   4   4       34.08       35.56      1.10 o 
   1   4   4      152.63      144.27      2.06 o 
   2   4   4      145.93      159.51      2.20 o 
   3   4   4       20.60       23.93      1.12 o 
   4   4   4       47.50       50.33      1.95 o 
   5   4   4       68.63       76.19      2.68 o 
   6   4   4       44.20       42.59      1.76 o 
   7   4   4        3.01        3.39      0.63 o 
   8   4   4       20.74       18.21      1.38 o 
   9   4   4        6.15        3.64      1.00 o 
  10   4   4        3.10        2.38      0.78 o 
  -8   5   4        4.92        4.67      1.00 o 
  -7   5   4        8.37       11.31      1.67 o 
  -6   5   4        2.53        4.30      1.20 o 
  -5   5   4        0.90        0.96      0.43 o 
  -4   5   4       90.52       99.99      3.13 o 
  -3   5   4        0.22        0.83      0.43 o 
  -2   5   4       23.45       23.34      1.27 o 
  -1   5   4       16.71       22.30      1.16 o 
   0   5   4        4.43        4.48      0.62 o 
   1   5   4       28.15       26.00      1.13 o 
   2   5   4        8.37        9.47      0.75 o 
   3   5   4        8.62        8.40      1.00 o 
   4   5   4        1.35        1.08      0.73 o 
   5   5   4        3.46        4.14      0.81 o 
   6   5   4        0.20        0.65      0.67 o 
   7   5   4        2.60        2.84      0.62 o 
  -3   6   4        2.63        2.77      1.01 o 
  -2   6   4        0.16        1.56      0.58 o 
  -1   6   4        2.80        2.60      0.68 o 
   0   6   4        0.06        1.17      0.53 o 
   1   6   4       27.18       26.85      1.47 o 
   2   6   4       20.34       18.48      1.46 o 
 -14   1   5        9.47       11.72      1.37 o 
 -13   1   5        1.83        2.51      0.70 o 
 -12   1   5        0.66        1.06      0.56 o 
 -11   1   5        4.70        3.69      0.73 o 
 -10   1   5      186.78      191.74      4.49 o 
  -9   1   5      264.46      267.84      7.02 o 
  -8   1   5      247.27      258.22      4.34 o 
  -7   1   5      229.24      231.83      2.87 o 
  -6   1   5      108.67      101.72      3.00 o 
  -5   1   5        0.10        0.77      0.92 o 
  -4   1   5       94.99       84.19      1.21 o 
  -3   1   5      520.27      469.97      3.84 o 
  -2   1   5      221.92      228.55      3.73 o 
  -1   1   5      181.94      178.85      1.53 o 
   0   1   5     7698.12     7235.80     63.83 o 
   1   1   5        8.53        7.15      0.49 o 
   2   1   5      479.66      443.32      4.62 o 
   3   1   5     5616.12     5682.28     37.19 o 
   4   1   5      222.95      252.36      2.39 o 
   5   1   5       68.46       66.71      0.77 o 
   6   1   5        3.72        2.26      0.23 o 
   7   1   5      339.99      331.71      4.01 o 
   8   1   5        0.03        2.17      0.54 o 
   9   1   5        0.50        0.67      0.70 o 
  10   1   5      123.12      103.70      3.22 o 
  11   1   5       19.57       24.32      1.82 o 
  12   1   5        4.97        2.90      0.85 o 
  13   1   5       57.32       62.26      3.15 o 
 -13   2   5        7.78        9.18      1.24 o 
 -12   2   5        0.39        1.03      0.66 o 
 -11   2   5        7.64        5.47      0.74 o 
 -10   2   5        0.94        1.32      0.45 o 
  -9   2   5       18.51       17.37      1.03 o 
  -8   2   5       64.41       66.04      1.78 o 
  -7   2   5        0.73        0.62      0.49 o 
  -6   2   5       28.15       31.86      1.04 o 
  -5   2   5       81.37       75.01      1.64 o 
  -4   2   5      679.27      719.54      7.51 o 
  -3   2   5      453.56      452.57      3.24 o 
  -2   2   5       18.04       24.52      0.75 o 
  -1   2   5       24.40       26.77      0.73 o 
   0   2   5      343.98      359.23      4.47 o 
   1   2   5        0.02        1.93      0.74 o 
   2   2   5       52.91       47.14      0.84 o 
   3   2   5      285.63      312.50      2.88 o 
   4   2   5       79.98       78.84      1.59 o 
   5   2   5       35.24       25.75      0.44 o 
   6   2   5        5.92        6.43      0.62 o 
   7   2   5        3.15        2.71      0.64 o 
   8   2   5       40.36       37.37      1.30 o 
   9   2   5       12.37       17.06      1.15 o 
  10   2   5       23.23       20.65      1.48 o 
  11   2   5        5.08        4.13      0.98 o 
  12   2   5        0.67        1.31      0.61 o 
  13   2   5       15.68       23.56      1.79 o 
 -12   3   5        4.50        5.35      0.92 o 
 -11   3   5       24.87       22.01      2.40 o 
 -10   3   5        0.96        0.67      0.48 o 
  -9   3   5        7.80        7.00      0.88 o 
  -8   3   5        4.30        3.37      0.46 o 
  -7   3   5       32.97       27.45      1.23 o 
  -6   3   5       59.11       63.59      2.68 o 
  -5   3   5       28.95       22.40      0.93 o 
  -4   3   5       20.99       24.42      1.32 o 
  -3   3   5       23.29       26.53      0.83 o 
  -2   3   5        0.08        0.59      0.23 o 
  -1   3   5       30.63       53.65      1.13 o 
   0   3   5      299.02      317.63      2.95 o 
   1   3   5       44.88       58.59      1.05 o 
   2   3   5      205.47      198.42      2.13 o 
   3   3   5       17.27       16.37      0.68 o 
   4   3   5      398.46      452.18      5.78 o 
   5   3   5       79.66       67.93      1.85 o 
   6   3   5      669.47      710.60      9.30 o 
   7   3   5        2.33        1.74      0.62 o 
   8   3   5        3.73        4.87      0.76 o 
   9   3   5       12.07       16.50      1.15 o 
  10   3   5       64.26       63.50      2.02 o 
  11   3   5        4.09        3.10      1.12 o 
  12   3   5        1.30        0.50      0.81 o 
 -11   4   5        1.03        1.11      0.60 o 
 -10   4   5       10.06        8.05      1.36 o 
  -9   4   5        0.37        0.92      0.60 o 
  -8   4   5        1.53        1.24      0.65 o 
  -7   4   5        0.44        0.28      0.55 o 
  -6   4   5        0.00        0.13      0.45 o 
  -5   4   5        0.16        0.57      0.53 o 
  -4   4   5       16.45       20.40      1.09 o 
  -3   4   5        1.06        0.96      0.44 o 
  -2   4   5       16.85       16.26      0.81 o 
  -1   4   5        8.82        8.06      0.60 o 
   0   4   5       13.50       11.56      0.66 o 
   1   4   5        2.51        3.10      0.46 o 
   2   4   5        0.02        1.81      0.50 o 
   3   4   5        1.24        3.66      0.53 o 
   4   4   5       47.23       44.65      1.87 o 
   5   4   5      323.19      351.08      7.24 o 
   6   4   5        0.29        0.67      0.49 o 
   7   4   5        8.41        8.43      0.98 o 
   8   4   5       10.04        9.98      1.05 o 
   9   4   5       36.18       36.79      1.69 o 
  10   4   5        3.37        2.34      0.96 o 
  -8   5   5        1.69        2.45      0.84 o 
  -7   5   5        0.02        1.00      0.49 o 
  -6   5   5        1.02        0.72      0.36 o 
  -5   5   5       46.44       46.75      1.64 o 
  -4   5   5      107.82      102.88      3.73 o 
  -3   5   5        5.52        3.50      0.63 o 
  -2   5   5        5.58        4.68      0.66 o 
  -1   5   5       72.66       73.91      2.60 o 
   0   5   5       39.85       39.24      1.55 o 
   1   5   5        9.95        9.17      0.74 o 
   2   5   5       24.67       22.52      1.02 o 
   3   5   5       31.84       31.96      1.82 o 
   4   5   5       13.89       12.88      1.21 o 
   5   5   5        1.20        0.22      0.68 o 
   6   5   5        0.09        1.30      0.69 o 
   7   5   5        1.70        2.43      0.74 o 
  -2   6   5        0.03        0.97      0.58 o 
  -1   6   5        9.40        8.23      1.05 o 
   0   6   5        0.02        0.48      0.54 o 
   1   6   5        6.04        5.71      1.02 o 
 -14   0   6        0.01        0.66      0.78 o 
 -13   0   6       16.36       16.91      1.82 o 
 -12   0   6        7.57        9.55      1.72 o 
 -11   0   6      368.97      422.06     11.65 o 
 -10   0   6      581.93      623.65     10.10 o 
  -9   0   6     1362.34     1397.39     20.91 o 
  -8   0   6      581.15      629.88      8.05 o 
  -7   0   6      153.47      151.66      2.68 o 
  -6   0   6        8.88        8.79      0.73 o 
  -5   0   6       47.02       56.16      1.34 o 
  -4   0   6      906.30      976.91      6.17 o 
  -3   0   6      427.06      482.01      3.49 o 
  -2   0   6     9404.92     8361.39     54.33 o 
   1   0   6     1163.22     1264.33      9.77 o 
   2   0   6      551.44      548.01      6.60 o 
   3   0   6        5.72        7.60      0.36 o 
   4   0   6      171.26      166.52      1.58 o 
   5   0   6      859.18      889.47      5.30 o 
   6   0   6       19.99       15.82      0.72 o 
   7   0   6        1.58        2.86      0.57 o 
   8   0   6      115.23      137.14      3.10 o 
   9   0   6       20.84       21.41      1.19 o 
  10   0   6       14.00       13.10      1.28 o 
  11   0   6      130.50      125.30      7.68 o 
  13   0   6        1.06        0.58      1.33 o 
 -14   1   6       34.62       39.18      2.02 o 
 -13   1   6       24.21       23.79      1.34 o 
 -12   1   6       89.13       97.13      2.80 o 
 -11   1   6        7.22        6.49      0.71 o 
 -10   1   6        0.75        1.36      0.58 o 
  -9   1   6      395.36      395.66     10.61 o 
  -8   1   6       28.50       28.96      1.13 o 
  -7   1   6        0.11        0.40      0.41 o 
  -6   1   6      617.46      703.30      5.63 o 
  -5   1   6       72.77       66.75      1.23 o 
  -4   1   6      316.07      371.25      6.80 o 
  -3   1   6      172.87      189.90      4.02 o 
  -2   1   6      138.98      157.29      1.92 o 
  -1   1   6       25.49       37.28      0.72 o 
   0   1   6     1396.41     1340.78     31.59 o 
   1   1   6      147.82      132.65      1.25 o 
   2   1   6       67.68       67.56      1.73 o 
   3   1   6       24.56       42.37      2.98 o 
   4   1   6        2.12        0.87      0.52 o 
   5   1   6      693.96      738.88      7.88 o 
   6   1   6      149.45      157.22      1.71 o 
   7   1   6       31.24       33.05      0.73 o 
   8   1   6      301.01      287.74      4.70 o 
   9   1   6       48.16       48.49      1.78 o 
  10   1   6        9.61        3.60      0.81 o 
  11   1   6        2.43        1.15      0.59 o 
  12   1   6        0.10        2.09      1.29 o 
  13   1   6        0.65        1.22      1.18 o 
 -13   2   6       25.45       29.23      1.72 o 
 -12   2   6        6.70        6.14      0.78 o 
 -11   2   6        1.17        1.25      0.61 o 
 -10   2   6       75.37       75.46      2.97 o 
  -9   2   6       59.48       57.22      1.67 o 
  -8   2   6        8.31        6.29      0.64 o 
  -7   2   6       87.17       73.11      1.67 o 
  -6   2   6       47.33       43.27      1.23 o 
  -5   2   6      323.72      268.80      4.50 o 
  -4   2   6       15.36       13.84      0.85 o 
  -3   2   6      397.95      379.60      2.93 o 
  -2   2   6     1534.74     1496.00     12.39 o 
  -1   2   6       87.03       78.86      1.15 o 
   0   2   6     1490.42     1528.09      9.72 o 
   1   2   6     4443.53     4877.20     27.74 o 
   2   2   6       24.53       23.28      0.65 o 
   3   2   6      112.72      118.56      1.23 o 
   4   2   6        1.41        3.46      0.81 o 
   5   2   6       68.01       65.90      1.49 o 
   6   2   6        0.13        0.13      0.51 o 
   7   2   6       20.09       22.09      1.03 o 
   8   2   6        0.98        1.10      0.55 o 
   9   2   6       55.40       56.14      1.90 o 
  10   2   6       21.75       24.53      1.39 o 
  11   2   6        3.61        1.86      0.80 o 
  12   2   6       20.16       23.77      1.61 o 
 -12   3   6        2.98        1.30      0.69 o 
 -11   3   6        9.67        7.14      1.10 o 
 -10   3   6        0.47        0.29      0.52 o 
  -9   3   6       62.34       59.32      1.80 o 
  -8   3   6       55.39       50.28      2.23 o 
  -7   3   6       23.01       21.19      1.07 o 
  -6   3   6       99.03      101.14      3.51 o 
  -5   3   6       37.59       28.66      1.06 o 
  -4   3   6       78.59       73.33      1.61 o 
  -3   3   6        9.80        9.20      0.69 o 
  -2   3   6       20.42       21.32      0.85 o 
  -1   3   6      246.33      268.55      3.22 o 
   0   3   6      108.53      120.98      1.73 o 
   1   3   6       10.32        9.13      0.57 o 
   2   3   6       56.52       45.87      1.16 o 
   3   3   6        3.78        3.74      0.64 o 
   4   3   6       15.33       12.78      1.03 o 
   5   3   6      133.59      139.92      2.93 o 
   6   3   6      200.08      217.17      4.49 o 
   7   3   6        7.22        8.03      0.86 o 
   8   3   6       23.09       27.91      1.45 o 
   9   3   6       22.36       20.12      1.21 o 
  10   3   6       23.37       22.18      1.57 o 
  11   3   6        0.34        1.24      0.86 o 
 -11   4   6       17.62       17.44      2.27 o 
 -10   4   6        0.00        0.25      0.63 o 
  -9   4   6        0.72        0.86      0.28 o 
  -8   4   6        9.84        8.74      0.81 o 
  -7   4   6        7.24        7.31      0.79 o 
  -6   4   6       48.40       48.64      1.91 o 
  -5   4   6        0.52        1.11      0.46 o 
  -4   4   6       14.46       11.72      0.90 o 
  -3   4   6        3.70        2.41      0.58 o 
  -2   4   6        5.19        4.87      0.61 o 
  -1   4   6        8.52        7.95      0.62 o 
   0   4   6       15.29       14.73      0.73 o 
   1   4   6      260.58      260.24      4.61 o 
   2   4   6      200.90      219.93      3.71 o 
   3   4   6       18.59       19.90      1.28 o 
   4   4   6        2.12        2.44      0.71 o 
   5   4   6        6.22        8.22      1.32 o 
   6   4   6        3.52        3.84      0.77 o 
   7   4   6        6.97        7.37      1.00 o 
   8   4   6       14.98       15.49      1.26 o 
   9   4   6       36.92       40.95      2.20 o 
  10   4   6        0.58        0.12      0.46 o 
  -8   5   6        0.35        1.53      1.16 o 
  -7   5   6        0.11        0.16      0.67 o 
  -6   5   6       16.26       11.78      2.31 o 
  -5   5   6       18.81       19.14      1.18 o 
  -4   5   6        1.53        2.73      0.57 o 
  -3   5   6       12.28       12.57      1.30 o 
  -2   5   6        7.72        9.58      0.89 o 
  -1   5   6        5.02        3.04      0.65 o 
   0   5   6       15.52       13.92      1.08 o 
   1   5   6       13.63       14.11      0.91 o 
   2   5   6        9.48       11.01      1.18 o 
   3   5   6        8.88        9.53      1.02 o 
   4   5   6       16.69       16.93      1.27 o 
   5   5   6       12.16       17.54      1.48 o 
   6   5   6        1.29        1.63      0.55 o 
   7   5   6        0.00        1.65      0.62 o 
  -2   6   6        0.24        0.79      0.36 o 
  -1   6   6        0.07        0.64      0.50 o 
   0   6   6        1.53        2.02      0.84 o 
   1   6   6        0.51        0.62      0.77 o 
 -14   1   7       11.46       11.44      1.45 o 
 -13   1   7        0.72        0.91      0.55 o 
 -12   1   7       33.03       34.75      1.78 o 
 -11   1   7        5.43        5.79      0.69 o 
 -10   1   7       26.81       26.82      1.24 o 
  -9   1   7       97.09       87.37      2.07 o 
  -8   1   7      183.31      177.88      2.42 o 
  -7   1   7      167.26      183.47      2.47 o 
  -6   1   7      665.94      811.50      7.55 o 
  -5   1   7       94.67      106.42      1.37 o 
  -4   1   7      310.90      351.94      8.50 o 
  -3   1   7      159.51      203.36      2.80 o 
  -2   1   7      196.00      174.16      3.09 o 
  -1   1   7     1099.36     1073.97     12.19 o 
   0   1   7     1286.19     1238.24      7.65 o 
   1   1   7       40.34       43.48      0.66 o 
   2   1   7       24.49       20.78      0.64 o 
   3   1   7      419.44      430.95      3.73 o 
   4   1   7     1136.98     1237.55     12.94 o 
   5   1   7       53.77       59.34      1.19 o 
   6   1   7      294.85      307.43      3.47 o 
   7   1   7       16.19       13.45      0.44 o 
   8   1   7        6.47        8.22      0.68 o 
   9   1   7        0.45        0.68      0.51 o 
  10   1   7       34.32       28.38      1.50 o 
  11   1   7       10.40        9.93      1.05 o 
  12   1   7        0.98        0.82      1.01 o 
  13   1   7        3.18        1.38      1.18 o 
 -13   2   7       28.96       29.48      1.92 o 
 -12   2   7       13.55       14.38      1.00 o 
 -11   2   7        4.63        3.45      0.58 o 
 -10   2   7       33.30       25.20      1.31 o 
  -9   2   7      147.91      137.49      3.09 o 
  -8   2   7      221.38      259.67      4.36 o 
  -7   2   7      249.51      261.03      6.53 o 
  -6   2   7       72.07       68.99      1.59 o 
  -5   2   7        3.00        1.53      0.87 o 
  -4   2   7        2.27        1.85      0.38 o 
  -3   2   7      688.84      667.68      4.22 o 
  -2   2   7       56.19       56.18      1.04 o 
  -1   2   7        3.01        2.11      0.49 o 
   0   2   7     1396.43     1414.61      7.49 o 
   1   2   7      127.94      113.93      3.57 o 
   2   2   7        2.84        4.32      0.44 o 
   3   2   7        4.96        3.73      0.28 o 
   4   2   7       38.03       37.14      1.16 o 
   5   2   7      138.27      118.37      1.99 o 
   6   2   7       30.77       33.40      1.21 o 
   7   2   7       21.09       19.71      1.06 o 
   8   2   7        9.75        9.47      0.84 o 
   9   2   7        2.87        1.65      0.58 o 
  10   2   7        4.86        3.52      0.96 o 
  11   2   7        0.07        0.36      0.68 o 
  12   2   7        0.17        0.71      0.79 o 
 -12   3   7        0.22        1.17      0.66 o 
 -11   3   7        2.40        2.06      0.54 o 
 -10   3   7       37.62       29.31      1.44 o 
  -9   3   7        1.14        1.70      0.57 o 
  -8   3   7       63.97       54.30      2.41 o 
  -7   3   7       35.94       34.28      1.40 o 
  -6   3   7       39.59       46.80      1.68 o 
  -5   3   7       76.09       79.69      3.19 o 
  -4   3   7      263.47      276.58      8.41 o 
  -3   3   7       28.26       27.57      0.95 o 
  -2   3   7       39.35       43.40      1.13 o 
  -1   3   7       32.56       49.31      1.24 o 
   0   3   7       11.52        8.04      0.60 o 
   1   3   7       69.23       74.86      1.57 o 
   2   3   7      277.37      271.51      2.77 o 
   3   3   7      336.15      360.05      4.14 o 
   4   3   7       67.58       61.84      2.07 o 
   5   3   7       92.84       97.45      3.10 o 
   6   3   7       40.39       37.79      1.54 o 
   7   3   7       55.99       53.35      1.89 o 
   8   3   7       35.14       33.50      1.51 o 
   9   3   7        3.01        4.57      0.83 o 
  10   3   7       49.63       44.91      2.15 o 
  11   3   7        4.64        5.07      0.98 o 
 -11   4   7        1.16        1.90      0.67 o 
 -10   4   7       24.68       23.76      2.21 o 
  -9   4   7        0.18        0.87      0.46 o 
  -8   4   7       12.47       11.00      0.96 o 
  -7   4   7        5.41        4.53      0.63 o 
  -6   4   7        3.33        3.02      0.68 o 
  -5   4   7       60.67       83.37      5.60 o 
  -4   4   7        3.63        3.41      0.69 o 
  -3   4   7      117.30      111.19      5.81 o 
  -2   4   7        7.87        9.14      0.96 o 
  -1   4   7        8.49        6.87      0.69 o 
   0   4   7        0.14        0.07      0.39 o 
   1   4   7        7.09        8.37      0.74 o 
   2   4   7        1.01        3.30      0.68 o 
   3   4   7       42.41       42.88      1.84 o 
   4   4   7       86.37       79.01      2.64 o 
   5   4   7       42.74       41.39      1.86 o 
   6   4   7       33.79       34.10      1.72 o 
   7   4   7       12.92       10.91      1.03 o 
   8   4   7        0.47        0.95      0.66 o 
   9   4   7        3.67        2.07      0.73 o 
  -8   5   7        3.32        2.53      1.14 o 
  -7   5   7        0.20        0.15      0.98 o 
  -6   5   7       34.51       32.45      2.16 o 
  -5   5   7       79.35       75.78      2.36 o 
  -4   5   7       20.76       17.06      2.17 o 
  -3   5   7       23.60       23.46      1.36 o 
  -2   5   7        0.62        1.17      0.51 o 
  -1   5   7       30.26       25.92      1.29 o 
   0   5   7        0.73        1.27      0.48 o 
   1   5   7       10.41       12.45      0.88 o 
   2   5   7       25.38       21.24      1.45 o 
   3   5   7        0.00        1.19      0.49 o 
   4   5   7        0.03        0.89      0.59 o 
   5   5   7        9.41        9.86      1.38 o 
   6   5   7        6.28        6.59      1.02 o 
   7   5   7        1.48        2.63      0.73 o 
 -14   0   8        0.46       -0.41      0.66 o 
 -13   0   8        2.61        1.35      0.74 o 
 -12   0   8        2.48        1.54      0.81 o 
 -11   0   8      383.99      451.86     15.21 o 
 -10   0   8      136.74      148.13      4.18 o 
  -9   0   8      100.59       82.24      2.69 o 
  -8   0   8      468.00      464.14      6.27 o 
  -7   0   8       15.42       18.99      1.04 o 
  -6   0   8      445.93      363.13      4.15 o 
  -5   0   8     1495.94     1653.67     11.39 o 
  -4   0   8        0.41        1.33      0.31 o 
  -3   0   8        5.35        9.17      0.50 o 
  -2   0   8     8941.71     8609.87     55.47 o 
  -1   0   8     1682.35     1684.47     11.70 o 
   0   0   8      135.59      154.21      2.22 o 
   1   0   8      168.48      168.30      2.75 o 
   2   0   8      292.49      228.10      8.58 o 
   3   0   8     1938.14     1994.21     25.04 o 
   4   0   8      358.17      413.63      3.20 o 
   5   0   8       26.29       20.88      0.68 o 
   6   0   8       32.27       30.00      0.77 o 
   7   0   8      468.07      478.90      6.38 o 
   8   0   8      690.65      716.10      5.84 o 
   9   0   8       21.37       16.28      0.98 o 
  10   0   8        0.14        1.99      1.31 o 
  11   0   8      166.62      177.84      7.03 o 
  12   0   8       42.98       60.05      5.63 o 
  13   0   8       34.32       38.70      4.14 o 
 -14   1   8        0.29        0.78      0.52 o 
 -13   1   8        1.01        0.61      0.57 o 
 -12   1   8        6.80        8.00      0.86 o 
 -11   1   8        6.87        8.62      0.75 o 
 -10   1   8       50.39       50.46      4.02 o 
  -9   1   8       39.64       36.61      1.30 o 
  -8   1   8       24.94       21.55      1.01 o 
  -7   1   8        6.40        4.28      0.55 o 
  -6   1   8      140.74      163.38      2.02 o 
  -5   1   8       35.45       36.80      0.93 o 
  -4   1   8        1.54        0.55      0.31 o 
  -3   1   8     1810.33     1753.25     10.58 o 
  -2   1   8      766.00      692.55      5.05 o 
  -1   1   8      224.69      273.62      1.77 o 
   0   1   8      118.90      133.02      2.39 o 
   1   1   8       66.32       80.67      1.04 o 
   2   1   8        1.19        3.42      0.29 o 
   3   1   8       31.05       31.72      0.99 o 
   4   1   8        8.09        4.01      0.65 o 
   5   1   8      112.17       96.83      1.48 o 
   6   1   8       44.89       47.59      1.16 o 
   7   1   8        1.01        0.84      0.48 o 
   8   1   8       24.07       19.98      0.94 o 
   9   1   8      174.15      158.20      3.97 o 
  10   1   8        0.03        0.11      0.70 o 
  11   1   8        4.27        4.36      1.25 o 
  12   1   8        3.34        4.55      1.54 o 
  13   1   8       22.87       26.06      2.48 o 
 -13   2   8        5.88        6.53      0.88 o 
 -12   2   8        3.32        3.60      0.67 o 
 -11   2   8        5.27        4.29      0.74 o 
 -10   2   8        3.23        4.01      0.69 o 
  -9   2   8        0.27        1.23      0.41 o 
  -8   2   8       10.04       12.43      0.82 o 
  -7   2   8       21.81       23.28      0.99 o 
  -6   2   8       15.66       12.89      0.76 o 
  -5   2   8      102.02      107.86      2.21 o 
  -4   2   8       24.81       18.69      0.77 o 
  -3   2   8        4.92        4.28      0.48 o 
  -2   2   8        6.65        3.84      0.44 o 
  -1   2   8     2257.80     2436.30     20.01 o 
   0   2   8       20.47       26.99      1.03 o 
   1   2   8     1527.99     1584.17      7.73 o 
   2   2   8     1078.35     1127.72      6.25 o 
   3   2   8        9.10       12.10      0.39 o 
   4   2   8      496.51      526.45      8.38 o 
   5   2   8      419.58      411.35      4.20 o 
   6   2   8        4.30        4.70      0.62 o 
   7   2   8      426.75      421.32      5.24 o 
   8   2   8       22.53       16.45      1.11 o 
   9   2   8        0.04        0.78      0.46 o 
  10   2   8        7.93        9.24      0.93 o 
  11   2   8        0.18        0.74      0.60 o 
  12   2   8        0.41        0.14      1.03 o 
 -12   3   8       12.71       15.76      1.87 o 
 -11   3   8       22.32       23.74      2.16 o 
 -10   3   8       40.50       34.30      2.29 o 
  -9   3   8       86.56       85.13      3.46 o 
  -8   3   8       82.09       85.36      4.23 o 
  -7   3   8        0.08        0.60      0.43 o 
  -6   3   8        4.81        5.96      0.72 o 
  -5   3   8        3.74        2.80      0.56 o 
  -4   3   8      144.51      138.06      4.23 o 
  -3   3   8       46.35       34.80      1.09 o 
  -2   3   8        8.49       11.43      0.67 o 
  -1   3   8       54.73       59.91      1.29 o 
   0   3   8        0.59        0.45      0.22 o 
   1   3   8      282.49      285.09      2.84 o 
   2   3   8      192.12      194.59      2.24 o 
   3   3   8        1.46        1.09      0.39 o 
   4   3   8      578.26      617.61      9.50 o 
   5   3   8      378.39      392.60      8.56 o 
   6   3   8       26.87       25.56      1.31 o 
   7   3   8       11.53       10.41      1.10 o 
   8   3   8       37.32       33.18      1.53 o 
   9   3   8        1.73        1.45      0.68 o 
  10   3   8        5.55        5.90      1.04 o 
  11   3   8        6.44        5.96      1.09 o 
 -11   4   8        6.21        5.33      1.23 o 
 -10   4   8        2.14        2.21      0.68 o 
  -9   4   8        8.54        9.46      1.18 o 
  -8   4   8       12.76       12.18      1.39 o 
  -7   4   8        8.69        6.34      0.82 o 
  -6   4   8       20.24       18.59      1.49 o 
  -5   4   8      290.20      319.92     12.82 o 
  -4   4   8       82.15       75.35      3.68 o 
  -3   4   8       53.16       49.12      2.97 o 
  -2   4   8       19.18       15.77      0.97 o 
  -1   4   8        3.48        2.42      0.48 o 
   0   4   8        1.60        3.05      0.56 o 
   1   4   8      112.83      111.34      2.18 o 
   2   4   8      101.22      101.39      2.55 o 
   3   4   8        2.38        1.29      0.43 o 
   4   4   8      167.67      182.44      4.31 o 
   5   4   8      117.97      130.43      2.72 o 
   6   4   8       15.56       14.71      1.21 o 
   7   4   8       12.17       12.00      1.24 o 
   8   4   8        2.10        1.29      0.61 o 
   9   4   8        1.78        2.35      0.79 o 
  -8   5   8        0.02        0.95      0.66 o 
  -7   5   8        0.96        2.49      1.15 o 
  -6   5   8        5.01        6.08      0.92 o 
  -5   5   8        0.16        0.74      0.68 o 
  -4   5   8       18.47       17.80      1.30 o 
  -3   5   8        0.38        1.49      0.52 o 
  -2   5   8        0.30        0.70      0.50 o 
  -1   5   8       16.47       18.59      1.19 o 
   0   5   8       30.60       32.41      1.62 o 
   1   5   8       43.36       41.58      2.17 o 
   2   5   8        0.05        1.04      0.44 o 
   3   5   8        0.64        1.17      0.50 o 
   4   5   8        0.32        0.91      0.39 o 
   5   5   8       12.40       13.66      1.28 o 
   6   5   8        9.14        8.28      1.06 o 
 -14   1   9       15.39       20.34      1.31 o 
 -13   1   9       15.33       17.57      1.32 o 
 -12   1   9        3.33        2.81      0.69 o 
 -11   1   9       16.95       16.59      1.04 o 
 -10   1   9      636.57      694.06     18.00 o 
  -9   1   9       12.94       12.44      1.02 o 
  -8   1   9      119.91      107.32      2.03 o 
  -7   1   9       93.64       80.44      1.49 o 
  -6   1   9      290.24      274.78      2.58 o 
  -5   1   9      197.36      235.86      3.43 o 
  -4   1   9      126.89      105.29      2.57 o 
  -3   1   9      117.83       95.88      1.78 o 
  -2   1   9        6.46        5.90      0.59 o 
  -1   1   9      803.31      697.66      3.78 o 
   0   1   9     2052.08     2023.15     21.75 o 
   1   1   9      921.88      997.10      7.94 o 
   2   1   9      359.07      433.03      2.70 o 
   3   1   9      337.20      389.50      3.51 o 
   4   1   9      421.39      418.98      3.67 o 
   5   1   9       37.87       36.76      1.02 o 
   6   1   9       40.18       43.10      1.16 o 
   7   1   9      125.24      133.89      2.59 o 
   8   1   9       62.65       73.50      1.74 o 
   9   1   9        1.92        1.83      0.58 o 
  10   1   9        1.01        1.57      0.76 o 
  11   1   9        4.96        5.32      2.21 o 
  12   1   9        0.08        0.41      0.96 o 
 -13   2   9       33.20       36.75      2.37 o 
 -12   2   9        3.62        1.99      0.59 o 
 -11   2   9       13.42       12.88      0.96 o 
 -10   2   9        4.11        4.87      0.74 o 
  -9   2   9        9.55        8.45      0.96 o 
  -8   2   9        1.84        0.95      0.30 o 
  -7   2   9      106.24      112.92      2.37 o 
  -6   2   9       22.66       16.13      0.76 o 
  -5   2   9        4.68        9.08      0.59 o 
  -4   2   9        9.03        7.37      0.63 o 
  -3   2   9        0.02        1.23      0.34 o 
  -2   2   9        0.76        1.94      0.41 o 
  -1   2   9      574.07      547.02      8.23 o 
   1   2   9      494.94      446.23      3.46 o 
   2   2   9        4.85        4.60      0.79 o 
   3   2   9        6.72        8.03      0.65 o 
   4   2   9        4.90        3.92      0.67 o 
   5   2   9      259.60      267.12      4.04 o 
   6   2   9      195.78      177.22      3.36 o 
   7   2   9       35.30       30.80      1.30 o 
   8   2   9        2.05        1.85      0.55 o 
   9   2   9       41.60       40.37      1.57 o 
  10   2   9        0.13        0.22      0.49 o 
  11   2   9        0.02        0.78      0.48 o 
  12   2   9        0.31        0.54      1.21 o 
 -12   3   9       10.00       12.26      2.20 o 
 -11   3   9       10.61        9.60      1.18 o 
 -10   3   9        0.13        0.07      0.65 o 
  -9   3   9        0.36        1.38      0.41 o 
  -8   3   9        7.23        8.21      0.76 o 
  -7   3   9       11.09        9.27      0.73 o 
  -6   3   9        7.44        5.58      0.59 o 
  -5   3   9        1.14        0.72      0.29 o 
  -4   3   9      152.09      162.25      6.36 o 
  -3   3   9        3.36        3.16      0.49 o 
  -2   3   9        5.26        7.02      0.60 o 
  -1   3   9       25.99       27.34      0.94 o 
   0   3   9        3.57        2.86      0.43 o 
   1   3   9       85.00       74.80      1.37 o 
   2   3   9        0.57        1.57      0.65 o 
   3   3   9      132.70      125.12      2.72 o 
   4   3   9      497.55      555.36     10.00 o 
   5   3   9      282.95      311.84      5.84 o 
   6   3   9       19.41       19.39      1.20 o 
   7   3   9        2.77        1.39      0.43 o 
   8   3   9       16.27       17.32      1.21 o 
   9   3   9       31.86       34.51      1.83 o 
  10   3   9       46.52       54.67      1.99 o 
  11   3   9        2.35        2.52      0.75 o 
 -10   4   9       10.41        8.53      1.13 o 
  -9   4   9       13.44       13.66      1.37 o 
  -8   4   9        5.56        5.92      0.84 o 
  -7   4   9        0.70        1.92      0.50 o 
  -6   4   9        0.63        0.00      0.52 o 
  -5   4   9      121.04      109.31      4.24 o 
  -4   4   9       27.73       30.52      2.02 o 
  -3   4   9       47.57       42.30      1.78 o 
  -2   4   9        0.01        0.65      0.40 o 
  -1   4   9        5.37        6.11      0.69 o 
   0   4   9       18.60       19.73      1.12 o 
   1   4   9       63.19       58.15      1.74 o 
   2   4   9       46.29       41.77      1.84 o 
   3   4   9       40.55       47.49      1.81 o 
   4   4   9       16.19       17.82      1.34 o 
   5   4   9        7.51        7.63      1.04 o 
   6   4   9        1.29        0.51      0.60 o 
   7   4   9       10.95       16.18      1.67 o 
   8   4   9       23.64       25.75      1.58 o 
   9   4   9       36.18       42.61      1.93 o 
  -8   5   9        1.25        0.97      0.72 o 
  -7   5   9        3.90        2.49      1.06 o 
  -6   5   9        0.17        0.60      0.63 o 
  -5   5   9        1.40        1.13      0.58 o 
  -4   5   9        8.71        7.19      1.01 o 
  -3   5   9        5.05        5.59      0.76 o 
  -2   5   9        7.24        7.60      0.97 o 
  -1   5   9        3.25        4.48      0.64 o 
   0   5   9       92.91       91.51      3.60 o 
   1   5   9       31.53       28.24      1.75 o 
   2   5   9        0.02        0.72      0.50 o 
   3   5   9        0.91        0.99      0.49 o 
   4   5   9        3.40        2.74      0.68 o 
   5   5   9        0.01        1.06      0.72 o 
   6   5   9        0.04        1.01      0.65 o 
 -14   0  10       16.71       15.04      1.58 o 
 -13   0  10        3.98        4.44      1.28 o 
 -12   0  10        6.39        4.89      1.41 o 
 -11   0  10       15.62       17.64      1.48 o 
 -10   0  10        0.19        0.55      0.30 o 
  -9   0  10        0.14       -0.31      0.49 o 
  -8   0  10      222.54      238.10      4.73 o 
  -7   0  10       17.16       20.52      1.02 o 
  -6   0  10      120.24      104.04      2.06 o 
  -5   0  10     5364.43     5741.44     49.19 o 
  -4   0  10      443.83      475.72      4.24 o 
  -3   0  10     1076.82     1170.68     12.70 o 
  -2   0  10      368.02      419.79      5.51 o 
  -1   0  10      456.29      459.94      3.57 o 
   0   0  10      476.55      406.13      6.97 o 
   1   0  10      219.61      250.85      3.98 o 
   2   0  10        3.18        4.35      0.86 o 
   3   0  10        0.15        1.81      0.39 o 
   4   0  10        0.45       -0.07      0.34 o 
   5   0  10      363.20      370.92      4.25 o 
   6   0  10      337.98      319.08      3.41 o 
   7   0  10       99.20       93.78      2.08 o 
   8   0  10      100.32      113.27      2.66 o 
   9   0  10       13.62        9.89      1.95 o 
  10   0  10      126.10      110.02      6.51 o 
  11   0  10        1.17        0.39      1.22 o 
  12   0  10        2.96        3.99      2.21 o 
 -14   1  10        1.98        2.71      0.64 o 
 -13   1  10        1.80        1.65      0.61 o 
 -12   1  10       29.16       29.28      1.35 o 
 -11   1  10        3.76        5.55      0.74 o 
 -10   1  10      210.23      213.02      6.40 o 
  -9   1  10        7.78       12.10      0.79 o 
  -8   1  10      117.87      107.33      2.05 o 
  -7   1  10       21.62       23.49      0.87 o 
  -6   1  10       14.92       13.17      0.62 o 
  -5   1  10        1.55        0.98      0.27 o 
  -4   1  10       48.67       75.70      1.30 o 
  -3   1  10      448.57      442.86      4.40 o 
  -2   1  10      897.04      851.39      8.72 o 
  -1   1  10       20.51       17.52      0.46 o 
   0   1  10     1065.77     1098.19     23.04 o 
   1   1  10     1304.04     1307.89      7.70 o 
   2   1  10      191.84      175.66      2.54 o 
   3   1  10       63.59       62.25      0.95 o 
   4   1  10       65.62       58.14      0.86 o 
   5   1  10      111.33      116.96      1.33 o 
   6   1  10        0.79        1.97      0.49 o 
   7   1  10        7.15        5.00      0.62 o 
   8   1  10        0.07       -0.10      0.45 o 
   9   1  10        4.67        4.79      0.61 o 
  10   1  10        1.89        2.39      0.66 o 
  11   1  10        8.61        8.11      1.70 o 
  12   1  10       11.00        8.75      2.10 o 
 -13   2  10       12.19       12.68      1.36 o 
 -12   2  10       18.03       18.74      1.53 o 
 -11   2  10        1.10        1.03      0.46 o 
 -10   2  10       80.88       73.68      2.04 o 
  -9   2  10      425.62      428.94     13.24 o 
  -8   2  10       16.28       15.39      0.90 o 
  -7   2  10        9.93        8.71      1.00 o 
  -6   2  10       13.60       11.97      0.65 o 
  -5   2  10        5.23        5.45      0.48 o 
  -4   2  10       11.51       10.29      0.58 o 
  -3   2  10        0.80        1.33      0.31 o 
  -2   2  10        1.36        2.10      0.29 o 
  -1   2  10      300.00      312.09      4.08 o 
   0   2  10      601.09      591.60      3.94 o 
   1   2  10       14.05       13.75      0.61 o 
   2   2  10      115.85      109.67      1.94 o 
   3   2  10       55.72       56.91      1.33 o 
   4   2  10        0.04        0.14      0.51 o 
   5   2  10      843.17      906.26     10.15 o 
   6   2  10      257.38      286.56      4.84 o 
   7   2  10       16.83       16.80      0.96 o 
   8   2  10       46.83       39.54      1.55 o 
   9   2  10        1.43        1.44      0.62 o 
  10   2  10        2.88        2.93      0.66 o 
  11   2  10       12.57       14.47      1.16 o 
  12   2  10        1.11        1.22      1.12 o 
 -12   3  10       17.65       21.19      1.48 o 
 -11   3  10        2.95        1.50      0.68 o 
 -10   3  10        1.89        1.32      0.43 o 
  -9   3  10        0.09        0.27      0.58 o 
  -8   3  10       11.15        8.88      0.74 o 
  -7   3  10       26.88       25.95      1.08 o 
  -6   3  10       44.93       41.07      1.80 o 
  -5   3  10        0.13        1.05      0.40 o 
  -4   3  10      198.09      206.33      7.45 o 
  -3   3  10      294.24      274.44      5.14 o 
  -2   3  10       18.28       13.70      0.74 o 
  -1   3  10       35.42       30.77      1.04 o 
   0   3  10      180.01      167.92      2.89 o 
   1   3  10       14.85       14.59      0.86 o 
   2   3  10      140.72      139.31      2.07 o 
   3   3  10        3.19        1.69      0.42 o 
   4   3  10       18.54       16.68      1.37 o 
   5   3  10       15.54       15.68      1.11 o 
   6   3  10       11.81        9.76      1.01 o 
   7   3  10        4.70        2.22      0.57 o 
   8   3  10       11.97       13.19      1.09 o 
   9   3  10        8.32        8.69      1.02 o 
  10   3  10       22.47       26.53      1.54 o 
 -10   4  10        2.64        2.46      0.68 o 
  -9   4  10        0.70       -0.42      0.63 o 
  -8   4  10        4.08        3.14      0.79 o 
  -7   4  10        8.23        7.89      1.18 o 
  -6   4  10      182.62      182.85      5.62 o 
  -5   4  10       52.37       46.13      2.80 o 
  -4   4  10       19.96       16.53      1.76 o 
  -3   4  10        9.85        9.85      0.85 o 
  -2   4  10       50.21       48.29      2.35 o 
  -1   4  10       56.06       49.95      2.38 o 
   0   4  10        0.79        1.23      0.53 o 
   1   4  10        2.75        3.11      0.57 o 
   2   4  10        2.64        4.27      0.74 o 
   3   4  10        0.03        1.01      0.53 o 
   4   4  10       98.62       98.26      2.54 o 
   5   4  10       36.50       39.98      1.78 o 
   6   4  10        6.63        5.13      0.71 o 
   7   4  10       22.77       20.54      1.41 o 
   8   4  10        3.81        3.70      0.89 o 
   9   4  10        5.43        8.43      1.75 o 
  -7   5  10        7.16        4.74      1.39 o 
  -6   5  10       22.36       29.70      1.80 o 
  -5   5  10        2.25        3.04      0.75 o 
  -4   5  10        2.20        2.85      0.88 o 
  -3   5  10        0.55        1.27      0.72 o 
  -2   5  10        0.39        1.20      0.73 o 
  -1   5  10        0.22        0.50      0.42 o 
   0   5  10        0.46        1.78      1.03 o 
   1   5  10        2.11        1.53      0.56 o 
   2   5  10        0.97        0.17      0.53 o 
   3   5  10        0.05        1.48      0.60 o 
   4   5  10        1.41        1.93      0.62 o 
   5   5  10        0.00        1.27      0.59 o 
   6   5  10        1.66        1.69      0.72 o 
 -14   1  11        4.29        3.55      0.84 o 
 -13   1  11       12.49       11.36      1.00 o 
 -12   1  11       10.31        9.30      0.94 o 
 -11   1  11       15.26       16.05      1.08 o 
 -10   1  11      163.99      160.80      4.17 o 
  -9   1  11       60.43       44.53      1.33 o 
  -8   1  11        1.76        4.97      0.60 o 
  -7   1  11      369.40      394.42      5.51 o 
  -6   1  11        0.76        0.82      0.33 o 
  -5   1  11       89.52       97.01      1.75 o 
  -4   1  11      131.58      170.15      3.82 o 
  -3   1  11      269.84      212.34      4.33 o 
  -2   1  11      146.61      162.74      2.45 o 
  -1   1  11      542.37      470.55      3.80 o 
   0   1  11      161.16      172.16      1.94 o 
   1   1  11      114.13      119.59      2.17 o 
   2   1  11       97.83       87.59      1.55 o 
   3   1  11      600.53      639.41      4.18 o 
   4   1  11      609.01      636.75      5.29 o 
   5   1  11      155.22      142.53      2.04 o 
   6   1  11      168.13      184.97      2.86 o 
   7   1  11        1.21        1.93      0.52 o 
   8   1  11        4.16        5.29      0.60 o 
   9   1  11        0.08        0.61      0.47 o 
  10   1  11       25.78       26.89      2.07 o 
  11   1  11        0.05        0.37      0.94 o 
  12   1  11        0.21        0.75      1.08 o 
 -13   2  11        2.57        4.09      0.85 o 
 -12   2  11       23.57       22.00      1.55 o 
 -11   2  11       15.51       11.31      1.16 o 
 -10   2  11       62.07       58.69      2.03 o 
  -9   2  11      139.82      160.73      5.25 o 
  -8   2  11       10.41        9.71      0.82 o 
  -7   2  11       68.15       68.20      1.66 o 
  -6   2  11        6.51        4.37      0.46 o 
  -5   2  11        4.70        2.99      0.52 o 
  -4   2  11        0.26        0.91      0.49 o 
  -3   2  11       15.74       13.10      0.58 o 
  -2   2  11        5.90        8.78      0.49 o 
  -1   2  11       30.08       38.52      0.89 o 
   0   2  11        9.80       12.02      0.58 o 
   1   2  11       32.64       46.80      0.97 o 
   2   2  11       71.73       65.01      1.29 o 
   3   2  11        1.89        2.83      0.50 o 
   4   2  11      187.76      166.70      2.74 o 
   5   2  11       12.47       10.31      0.93 o 
   6   2  11      106.26      117.72      3.23 o 
   7   2  11       24.55       25.72      1.27 o 
   8   2  11        0.91        0.76      0.60 o 
   9   2  11        0.00        0.48      0.45 o 
  10   2  11       11.29        9.72      1.01 o 
  11   2  11        0.14        0.78      1.18 o 
 -12   3  11        2.83        2.35      0.96 o 
 -11   3  11        0.00        0.57      0.40 o 
 -10   3  11       26.38       27.04      3.72 o 
  -9   3  11       73.81       79.54      3.29 o 
  -8   3  11        3.86        6.29      0.92 o 
  -7   3  11       11.10        9.99      0.91 o 
  -6   3  11       40.67       45.93      2.20 o 
  -5   3  11      111.85       96.33      7.19 o 
  -4   3  11      195.61      212.75      7.49 o 
  -3   3  11       55.74       50.44      2.40 o 
  -2   3  11       17.60       12.82      1.09 o 
  -1   3  11       56.28       51.32      1.31 o 
   0   3  11      767.81      787.23      9.19 o 
   1   3  11      101.05       97.96      1.82 o 
   2   3  11       89.33       82.23      1.64 o 
   3   3  11       75.46       69.06      1.97 o 
   4   3  11      134.91      132.50      2.78 o 
   5   3  11        1.69        0.97      0.39 o 
   6   3  11        0.21        0.77      0.79 o 
   7   3  11        0.67        0.97      0.43 o 
   8   3  11        1.10        1.01      0.64 o 
   9   3  11       24.79       26.12      2.09 o 
  10   3  11        0.60        1.39      1.81 o 
 -10   4  11        3.36        3.39      0.83 o 
  -9   4  11        0.06        0.37      0.49 o 
  -8   4  11        3.07        2.41      0.67 o 
  -7   4  11        7.71        9.33      1.28 o 
  -6   4  11       32.89       31.66      1.77 o 
  -5   4  11       22.34       27.66      1.63 o 
  -4   4  11        0.47        0.69      0.51 o 
  -3   4  11      111.89      119.56      6.40 o 
  -2   4  11        4.55        4.23      1.13 o 
  -1   4  11        1.70        1.86      0.46 o 
   0   4  11        9.43        7.56      0.81 o 
   1   4  11      145.45      128.83      3.10 o 
   2   4  11       75.45       66.83      2.47 o 
   3   4  11       22.80       27.35      1.40 o 
   4   4  11       18.16       17.84      1.29 o 
   5   4  11        0.01        1.19      0.58 o 
   6   4  11        0.02        1.31      0.52 o 
   7   4  11        0.27        1.09      0.45 o 
   8   4  11        0.01        0.11      0.62 o 
  -7   5  11       14.36       11.71      1.34 o 
  -6   5  11       12.43        9.57      1.79 o 
  -5   5  11        4.76        4.34      0.89 o 
  -4   5  11        0.77       -0.04      0.63 o 
  -3   5  11       25.90       29.80      1.77 o 
  -2   5  11        5.62        6.38      0.88 o 
  -1   5  11       18.05       16.01      1.34 o 
   0   5  11        5.26        3.37      2.87 o 
   1   5  11        0.04        1.02      0.74 o 
   2   5  11        0.06        0.99      0.51 o 
   3   5  11        2.01        1.45      0.45 o 
   4   5  11        8.07       10.23      1.20 o 
   5   5  11       10.65       13.80      1.25 o 
 -14   0  12        0.31        0.78      0.82 o 
 -13   0  12        0.01        0.23      1.16 o 
 -12   0  12       40.19       48.90      2.79 o 
 -11   0  12        0.12        1.47      0.85 o 
 -10   0  12       18.52       17.24      1.43 o 
  -9   0  12      313.33      331.63      6.06 o 
  -8   0  12      214.51      183.13      3.94 o 
  -7   0  12      127.71      164.17      3.02 o 
  -6   0  12      397.19      485.73      6.75 o 
  -5   0  12        0.08       -0.29      0.38 o 
  -4   0  12      806.68      869.91      7.11 o 
  -3   0  12     1093.22     1119.28      7.96 o 
  -1   0  12        1.78        0.84      0.60 o 
   0   0  12       76.47       73.64      1.35 o 
   1   0  12      956.31      944.91     10.11 o 
   3   0  12       11.49       14.54      0.81 o 
   4   0  12       82.05       64.71      3.56 o 
   5   0  12        4.51        2.82      0.61 o 
   6   0  12        8.30        6.95      0.79 o 
   7   0  12       15.67       16.44      1.17 o 
   8   0  12       54.71       48.50      4.02 o 
   9   0  12       45.90       42.83      3.76 o 
  10   0  12        7.00        6.88      2.13 o 
  11   0  12        1.27        1.70      2.00 o 
  12   0  12        7.97       11.50      2.63 o 
 -14   1  12        1.19        1.56      0.70 o 
 -13   1  12        0.07        0.94      0.48 o 
 -12   1  12       16.68       19.34      1.60 o 
 -11   1  12       26.08       21.68      1.17 o 
 -10   1  12       62.46       54.51      1.81 o 
  -9   1  12        8.04        8.29      0.73 o 
  -8   1  12      126.02      111.16      2.47 o 
  -7   1  12       25.35       21.15      0.90 o 
  -6   1  12       55.27       54.75      1.20 o 
  -5   1  12       24.33       34.15      0.82 o 
  -4   1  12      237.80      235.73      8.31 o 
  -3   1  12      117.83      106.78      1.79 o 
  -2   1  12      203.37      190.09      4.01 o 
  -1   1  12      104.92      114.61      1.74 o 
   0   1  12       59.72       49.19      0.98 o 
   1   1  12       22.09       20.22      0.74 o 
   2   1  12       41.95       52.66      0.93 o 
   3   1  12      357.72      364.44      4.74 o 
   4   1  12        7.08        6.98      0.48 o 
   5   1  12      145.57      131.52      1.83 o 
   6   1  12      443.82      473.23      7.14 o 
   7   1  12      366.88      380.06      4.57 o 
   8   1  12       24.38       25.46      1.12 o 
   9   1  12       19.16       20.42      1.03 o 
  10   1  12       11.41       11.22      2.82 o 
  11   1  12        1.32        1.13      1.27 o 
  12   1  12       16.01       14.74      2.03 o 
 -13   2  12        0.68        0.71      0.59 o 
 -12   2  12        1.60        0.82      0.95 o 
 -11   2  12       18.68       13.60      1.34 o 
 -10   2  12       27.65       18.82      1.36 o 
  -9   2  12      143.28      138.84      4.50 o 
  -8   2  12       56.25       51.63      1.48 o 
  -7   2  12       17.41       13.46      1.23 o 
  -6   2  12        1.43        1.26      0.31 o 
  -5   2  12        0.04        0.15      0.19 o 
  -4   2  12      124.38      127.42      1.76 o 
  -3   2  12      171.27      170.89      3.16 o 
  -2   2  12       34.52       49.10      1.19 o 
  -1   2  12       41.71       39.98      1.23 o 
   0   2  12       26.85       29.20      0.88 o 
   1   2  12       18.24       14.66      0.68 o 
   2   2  12       74.01       71.42      1.20 o 
   3   2  12       37.60       34.59      1.21 o 
   4   2  12      331.71      332.27      7.61 o 
   5   2  12      190.46      176.59      3.32 o 
   6   2  12      178.51      161.93      3.09 o 
   7   2  12       91.83       91.19      2.52 o 
   8   2  12        9.96        7.81      0.81 o 
   9   2  12        1.37        0.60      0.50 o 
  10   2  12        1.37        0.88      0.68 o 
  11   2  12        2.63        2.66      1.38 o 
 -12   3  12        5.58        4.41      0.92 o 
 -11   3  12       33.37       29.81      2.27 o 
 -10   3  12       18.79       17.26      1.53 o 
  -9   3  12        9.82       11.00      2.08 o 
  -8   3  12       26.14       25.65      1.59 o 
  -7   3  12        1.38        0.63      0.53 o 
  -6   3  12       43.63       44.85      2.15 o 
  -5   3  12      227.53      256.75     12.39 o 
  -4   3  12        0.06        0.67      0.56 o 
  -3   3  12       21.21       23.86      0.89 o 
  -2   3  12      188.42      220.61      8.31 o 
  -1   3  12       13.12       12.26      0.74 o 
   0   3  12      440.81      453.67      8.46 o 
   1   3  12       38.71       33.71      1.08 o 
   2   3  12        1.12        1.59      0.40 o 
   3   3  12      254.20      262.97      4.04 o 
   4   3  12       35.02       38.78      1.60 o 
   5   3  12        1.53        1.59      0.46 o 
   6   3  12       66.98       58.37      1.94 o 
   7   3  12       10.55        9.70      0.91 o 
   8   3  12       10.20       10.53      1.50 o 
   9   3  12       35.69       35.39      1.95 o 
  10   3  12        0.86        0.53      0.58 o 
 -10   4  12        0.00       -0.09      0.63 o 
  -9   4  12        0.15        0.67      0.32 o 
  -8   4  12        7.48        6.35      1.42 o 
  -7   4  12        7.66        9.66      1.30 o 
  -6   4  12        0.02        0.84      0.81 o 
  -5   4  12        1.00        0.61      0.44 o 
  -4   4  12        2.79        2.03      0.62 o 
  -3   4  12        8.19        8.99      0.99 o 
  -2   4  12       25.97       23.67      1.55 o 
  -1   4  12      118.97      120.85      5.80 o 
   0   4  12      175.51      179.25      4.78 o 
   1   4  12        0.01        0.55      0.57 o 
   2   4  12       82.75       74.97      4.32 o 
   3   4  12       10.79        9.91      1.04 o 
   4   4  12        0.12        1.35      0.56 o 
   5   4  12        1.94        3.30      0.79 o 
   6   4  12        7.93        7.43      0.93 o 
   7   4  12        1.01        0.99      0.59 o 
   8   4  12        7.08        7.80      1.17 o 
  -7   5  12        1.63        1.38      0.63 o 
  -6   5  12        4.74        5.56      1.02 o 
  -5   5  12        6.00        5.78      0.93 o 
  -4   5  12        4.35        2.14      0.79 o 
  -3   5  12        0.00        0.52      0.61 o 
  -2   5  12       15.82       16.25      1.81 o 
  -1   5  12       25.71       25.27      2.11 o 
   0   5  12        0.08        1.42      0.61 o 
   1   5  12        3.33        1.64      1.06 o 
   2   5  12        1.20        1.66      0.86 o 
   3   5  12       10.51       10.21      1.23 o 
   4   5  12        3.83        4.32      0.73 o 
   5   5  12        6.61       14.25      1.38 o 
 -13   1  13        3.59        3.00      1.01 o 
 -12   1  13        2.62        2.46      0.67 o 
 -11   1  13        1.64        1.63      0.62 o 
 -10   1  13        0.53        0.23      0.40 o 
  -9   1  13        1.31        0.75      0.47 o 
  -8   1  13        0.22        0.33      0.39 o 
  -7   1  13       32.00       23.95      0.88 o 
  -6   1  13      189.45      214.95      2.99 o 
  -5   1  13      307.67      301.29      4.03 o 
  -4   1  13      263.26      266.92      5.12 o 
  -3   1  13      222.30      207.36      2.97 o 
  -2   1  13       75.97       65.71      5.78 o 
  -1   1  13        2.83        0.68      0.10 o 
   0   1  13      107.10       98.92      1.37 o 
   1   1  13      605.98      635.55      5.24 o 
   2   1  13       11.03        8.97      0.48 o 
   3   1  13        3.51        1.93      0.34 o 
   4   1  13      103.95       98.24      1.46 o 
   5   1  13      681.11      715.96     11.70 o 
   6   1  13       20.51       18.16      1.04 o 
   7   1  13      105.38      103.13      2.85 o 
   8   1  13       29.50       29.16      1.25 o 
   9   1  13        8.00        7.97      1.42 o 
  10   1  13        0.72        2.08      1.07 o 
  11   1  13       20.13       20.94      2.28 o 
 -13   2  13        4.27        3.41      0.95 o 
 -12   2  13        9.96       11.25      1.21 o 
 -11   2  13       36.07       32.24      1.90 o 
 -10   2  13       14.84       23.45      3.00 o 
  -9   2  13       87.17       79.19      4.19 o 
  -8   2  13       23.00       30.04      1.57 o 
  -7   2  13        2.19        2.47      0.75 o 
  -6   2  13       31.76       30.98      1.32 o 
  -5   2  13      166.92      163.02      6.49 o 
  -4   2  13      154.82      166.68      8.92 o 
  -3   2  13        3.16        1.15      0.50 o 
  -2   2  13        3.87        6.27      0.39 o 
  -1   2  13        0.96        0.98      0.24 o 
   0   2  13        1.99        0.82      0.30 o 
   1   2  13       10.81       23.14      0.70 o 
   2   2  13      102.97      114.14      1.59 o 
   3   2  13       18.23       13.72      0.92 o 
   4   2  13      122.53      124.53      3.48 o 
   5   2  13      193.85      198.59      6.03 o 
   6   2  13        3.17        1.61      0.57 o 
   7   2  13       25.40       24.85      1.31 o 
   8   2  13        3.28        1.68      0.59 o 
   9   2  13        0.58        0.54      0.57 o 
  10   2  13       18.30       21.62      1.65 o 
  11   2  13       28.06       31.53      2.47 o 
 -12   3  13        1.05        1.24      0.60 o 
 -11   3  13        0.14        1.40      0.56 o 
 -10   3  13       15.17       13.42      1.69 o 
  -9   3  13        0.01        0.03      0.55 o 
  -8   3  13        1.71        2.77      0.81 o 
  -7   3  13       11.73       12.96      1.10 o 
  -6   3  13        1.15        0.02      0.54 o 
  -5   3  13      304.87      340.02     13.36 o 
  -4   3  13       16.74       19.75      1.31 o 
  -3   3  13        1.05        0.97      0.63 o 
  -2   3  13       53.47       55.80      2.73 o 
  -1   3  13       74.59       65.69      2.36 o 
   0   3  13        2.91        3.81      0.55 o 
   1   3  13        0.01        0.33      0.36 o 
   2   3  13      196.90      209.95      3.71 o 
   3   3  13        1.59        1.70      0.51 o 
   4   3  13        7.85        8.15      0.77 o 
   5   3  13        0.40        2.30      0.58 o 
   6   3  13        8.87        6.56      0.89 o 
   7   3  13        1.26        2.22      0.56 o 
   8   3  13        8.42        9.64      0.94 o 
   9   3  13       36.76       48.66      1.87 o 
  10   3  13        3.14        1.82      0.60 o 
 -10   4  13        3.20        3.34      0.93 o 
  -9   4  13        4.38        4.70      0.95 o 
  -8   4  13       18.32       19.05      1.33 o 
  -7   4  13       11.90       10.57      1.50 o 
  -6   4  13        8.91        9.62      1.11 o 
  -5   4  13        2.07        3.59      0.61 o 
  -4   4  13        0.29        2.24      0.76 o 
  -3   4  13        0.00        0.69      0.45 o 
  -2   4  13       37.85       34.11      1.71 o 
  -1   4  13        0.35        1.53      0.67 o 
   0   4  13       18.30       14.80      0.98 o 
   1   4  13       48.16       41.79      1.81 o 
   2   4  13        2.80        2.25      0.60 o 
   3   4  13       61.81       58.28      2.64 o 
   4   4  13        9.48        9.07      0.98 o 
   5   4  13        0.03        0.85      0.56 o 
   6   4  13        2.82        1.97      0.55 o 
   7   4  13       19.02       20.92      1.38 o 
   8   4  13       17.69       19.80      1.36 o 
  -6   5  13       14.75       11.87      2.01 o 
  -5   5  13        0.13        0.96      0.52 o 
  -4   5  13       18.13       16.67      1.58 o 
  -3   5  13       18.03       21.75      1.68 o 
  -2   5  13        3.24        3.70      0.78 o 
  -1   5  13        0.78        1.25      1.25 o 
   0   5  13        0.27        1.14      1.55 o 
   1   5  13        0.83        0.61      0.67 o 
   2   5  13        0.72        1.31      0.74 o 
   3   5  13        4.51        3.47      1.30 o 
   4   5  13        3.81        2.86      0.97 o 
 -14   0  14       16.62       24.34      2.75 o 
 -13   0  14       18.41       21.58      2.63 o 
 -12   0  14        5.07        3.62      1.13 o 
 -11   0  14        3.97        3.46      1.52 o 
 -10   0  14       26.72       25.32      1.66 o 
  -9   0  14       40.75       40.92      2.35 o 
  -8   0  14      150.60      167.19      3.63 o 
  -7   0  14       83.22       78.90      2.17 o 
  -6   0  14        0.40        0.40      0.28 o 
  -5   0  14        1.91        0.70      0.40 o 
  -4   0  14       83.01       99.24      2.53 o 
  -3   0  14      224.18      217.92      2.64 o 
  -2   0  14      106.71      131.35      1.99 o 
  -1   0  14       91.79       74.94      1.89 o 
   0   0  14     1011.32     1040.21      8.35 o 
   1   0  14       11.36       15.35      0.84 o 
   2   0  14      138.84      130.14      3.91 o 
   3   0  14      485.04      518.64      6.30 o 
   4   0  14       22.54       21.12      1.08 o 
   5   0  14       65.00       70.30      2.11 o 
   6   0  14       46.66       42.31      1.50 o 
   7   0  14       37.05       38.14      3.49 o 
   8   0  14        5.80        5.87      1.68 o 
   9   0  14       10.66        8.78      2.09 o 
  10   0  14       30.91       37.37      3.51 o 
  11   0  14       14.04       13.19      2.38 o 
 -13   1  14        1.77        2.33      0.69 o 
 -12   1  14        3.28        6.18      0.94 o 
 -11   1  14        1.18        1.35      0.52 o 
 -10   1  14       48.96       49.21      1.97 o 
  -9   1  14       50.10       46.36      2.26 o 
  -8   1  14        5.67        3.82      0.50 o 
  -7   1  14       33.80       33.70      1.02 o 
  -6   1  14       47.37       43.24      1.98 o 
  -5   1  14      227.24      263.50      3.90 o 
  -4   1  14        7.72        7.29      0.67 o 
  -3   1  14       11.27        7.08      0.69 o 
  -2   1  14       65.16       69.65      2.29 o 
  -1   1  14       12.67       13.70      0.48 o 
   0   1  14        0.00       -0.41      0.78 o 
   1   1  14       16.11       19.17      1.16 o 
   2   1  14       75.67       71.64      2.05 o 
   3   1  14        1.11        1.97      0.31 o 
   4   1  14       22.15       18.22      0.70 o 
   5   1  14      371.22      393.81      7.17 o 
   6   1  14       30.46       30.12      1.38 o 
   7   1  14        8.93        5.96      0.90 o 
   8   1  14       32.63       29.22      1.27 o 
   9   1  14        1.60        1.36      0.94 o 
  10   1  14        6.91        6.87      1.53 o 
  11   1  14        4.70        2.65      1.02 o 
 -13   2  14        0.62        0.71      0.38 o 
 -12   2  14        1.01        1.46      0.54 o 
 -11   2  14       14.96       15.75      1.69 o 
 -10   2  14      176.32      185.32      6.01 o 
  -9   2  14       20.83       21.53      1.99 o 
  -8   2  14        4.06        3.01      0.87 o 
  -7   2  14      162.71      165.29      3.66 o 
  -6   2  14       12.74       14.42      1.06 o 
  -5   2  14       96.99       97.67      4.86 o 
  -4   2  14      677.61      634.67     41.56 o 
  -3   2  14        8.39        9.72      1.93 o 
  -2   2  14        9.44        5.64      1.29 o 
  -1   2  14        5.63        3.05      0.32 o 
   0   2  14       92.61       98.05      1.78 o 
   1   2  14        1.06        1.77      0.28 o 
   2   2  14       98.66       89.53      1.58 o 
   3   2  14       24.61       22.10      1.08 o 
   4   2  14      254.56      268.70      6.65 o 
   5   2  14      231.71      236.76      5.78 o 
   6   2  14        0.00        0.40      0.51 o 
   7   2  14       18.06       18.68      1.05 o 
   8   2  14        9.93       11.73      0.92 o 
   9   2  14        1.96        3.42      0.97 o 
  10   2  14       13.32       18.92      2.26 o 
 -11   3  14        0.03        0.61      0.33 o 
 -10   3  14       12.48       11.65      1.27 o 
  -9   3  14        0.58        0.84      0.49 o 
  -8   3  14       94.02      102.29      5.40 o 
  -7   3  14        1.45        2.23      0.67 o 
  -6   3  14        2.45        4.21      1.18 o 
  -5   3  14      145.03      146.22      8.32 o 
  -4   3  14        4.19        3.65      0.66 o 
  -3   3  14       15.16       14.36      1.74 o 
  -2   3  14      108.68      105.18      6.71 o 
  -1   3  14       49.26       49.60      1.82 o 
   0   3  14        0.36        0.16      0.35 o 
   1   3  14        1.35        0.53      0.76 o 
   2   3  14        5.63        5.81      0.80 o 
   3   3  14        1.45        1.78      0.54 o 
   4   3  14        0.95       -0.22      0.56 o 
   5   3  14       12.99       13.42      1.01 o 
   6   3  14       13.99       14.17      1.00 o 
   7   3  14        0.26        0.85      0.48 o 
   8   3  14        2.40        4.14      0.69 o 
   9   3  14       18.33       26.37      1.65 o 
  -9   4  14       17.00       18.62      1.28 o 
  -8   4  14       34.31       31.73      2.18 o 
  -7   4  14       27.28       29.71      2.79 o 
  -6   4  14        3.79        6.80      1.03 o 
  -5   4  14       30.83       33.82      2.08 o 
  -4   4  14       21.66       22.73      1.54 o 
  -3   4  14        0.11        0.76      0.50 o 
  -2   4  14        9.90        8.35      1.15 o 
  -1   4  14       72.69       73.42      3.21 o 
   0   4  14       18.36       15.15      2.03 o 
   1   4  14       59.23       54.63      3.19 o 
   2   4  14       76.62       71.00      2.69 o 
   3   4  14       10.96       10.33      1.78 o 
   4   4  14        0.44        0.52      0.70 o 
   5   4  14        0.33        0.58      0.40 o 
   6   4  14        9.61       11.79      1.10 o 
   7   4  14       13.17       16.61      1.30 o 
  -6   5  14        7.53        7.40      1.13 o 
  -5   5  14        1.25        2.05      0.66 o 
  -4   5  14        1.25        0.80      0.72 o 
  -3   5  14        0.02        1.35      0.59 o 
  -2   5  14        4.39        5.09      1.09 o 
  -1   5  14       19.55       18.65      2.09 o 
   0   5  14        3.00        3.13      1.48 o 
   1   5  14        1.69        3.08      1.04 o 
   2   5  14        7.61        5.04      1.44 o 
   3   5  14        7.91        7.59      1.67 o 
   4   5  14        1.99        2.28      1.14 o 
 -13   1  15        0.01        0.37      0.44 o 
 -12   1  15        0.00        0.80      0.59 o 
 -11   1  15        0.11        0.44      0.44 o 
 -10   1  15       46.39       36.39      1.74 o 
  -9   1  15      162.67      156.36      8.37 o 
  -8   1  15       21.19       22.60      1.17 o 
  -7   1  15       28.76       28.78      1.17 o 
  -6   1  15       47.47       50.41      1.54 o 
  -5   1  15      245.79      267.78      3.76 o 
  -4   1  15       83.19       70.83      2.76 o 
  -3   1  15      149.92      135.67      2.45 o 
  -2   1  15      149.33      147.03      4.69 o 
  -1   1  15        0.00        0.08      0.17 o 
   0   1  15      294.32      314.12      4.71 o 
   1   1  15      532.14      575.85      7.11 o 
   2   1  15      188.86      164.24      3.68 o 
   3   1  15       13.60       10.88      0.54 o 
   4   1  15        5.99        7.14      0.60 o 
   5   1  15      358.39      343.76      5.24 o 
   6   1  15        2.81        1.59      0.66 o 
   7   1  15       30.40       29.19      2.14 o 
   8   1  15       40.75       41.38      2.60 o 
   9   1  15        1.27        2.18      1.28 o 
  10   1  15        1.08        3.86      3.22 o 
  11   1  15        1.60        0.50      0.95 o 
 -12   2  15        1.72        1.08      0.63 o 
 -11   2  15        4.14        3.15      0.76 o 
 -10   2  15        0.46        0.66      0.64 o 
  -9   2  15      104.82      123.77      6.59 o 
  -8   2  15       18.40       18.16      1.19 o 
  -7   2  15        3.86        5.04      1.17 o 
  -6   2  15       25.80       23.12      1.41 o 
  -5   2  15       16.86       15.27      1.37 o 
  -4   2  15      199.97      169.46     15.06 o 
  -3   2  15       19.30       18.14      1.32 o 
  -2   2  15      107.81       85.70      3.94 o 
  -1   2  15        7.31        6.46      0.50 o 
   0   2  15        0.68        0.24      0.24 o 
   1   2  15       25.32       24.45      0.82 o 
   2   2  15        2.12        2.00      0.29 o 
   3   2  15        1.63        1.42      0.41 o 
   4   2  15        0.04       -0.13      0.41 o 
   5   2  15       15.82       15.83      1.28 o 
   6   2  15        5.55        4.10      0.73 o 
   7   2  15        0.04        0.55      0.42 o 
   8   2  15       11.67       10.36      0.97 o 
   9   2  15        0.00        0.06      0.58 o 
  10   2  15       45.66       53.88      3.16 o 
 -11   3  15        0.01        0.11      0.61 o 
 -10   3  15       24.80       22.55      1.74 o 
  -9   3  15       10.50        9.41      1.38 o 
  -8   3  15       34.06       38.27      3.06 o 
  -7   3  15       12.81       10.97      0.96 o 
  -6   3  15        2.23        3.80      0.63 o 
  -5   3  15       47.61       45.81      2.50 o 
  -4   3  15        2.60        3.88      0.70 o 
  -3   3  15       63.57       60.24      1.98 o 
  -2   3  15        3.60        4.76      0.80 o 
  -1   3  15       94.60      111.50      4.41 o 
   0   3  15        9.16       14.99      1.02 o 
   1   3  15      355.69      349.01      6.38 o 
   2   3  15       25.81       25.76      1.38 o 
   3   3  15        0.34        2.14      0.44 o 
   4   3  15        4.29        5.59      0.86 o 
   5   3  15       47.48       43.74      2.00 o 
   6   3  15        1.26        1.24      0.40 o 
   7   3  15        4.84        2.80      0.64 o 
   8   3  15        1.73        1.50      0.54 o 
   9   3  15        2.58        2.93      0.78 o 
  -9   4  15        5.31        4.05      0.79 o 
  -8   4  15        1.92        0.86      0.65 o 
  -7   4  15        0.13        0.52      0.50 o 
  -6   4  15        0.63        1.28      0.67 o 
  -5   4  15        1.96        1.63      1.00 o 
  -4   4  15        0.00        1.12      0.68 o 
  -3   4  15        0.36        1.43      0.69 o 
  -2   4  15        6.42        9.56      1.15 o 
  -1   4  15       37.65       41.27      2.67 o 
   0   4  15      125.40      122.56      5.68 o 
   1   4  15        4.88        3.85      1.60 o 
   2   4  15       24.89       22.59      2.71 o 
   3   4  15        7.18        9.24      1.46 o 
   4   4  15        3.17        1.55      0.64 o 
   5   4  15        0.04        1.08      0.51 o 
   6   4  15       18.01       26.61      1.46 o 
   7   4  15        0.73        0.29      0.48 o 
  -5   5  15        1.09        0.52      0.65 o 
  -4   5  15        1.76        1.88      0.80 o 
  -3   5  15        1.30        1.93      0.68 o 
  -2   5  15       13.85       12.83      1.53 o 
  -1   5  15        1.09        1.82      0.90 o 
   0   5  15        0.32       -1.04      1.04 o 
   1   5  15        0.92        0.75      1.41 o 
   2   5  15        3.14        2.35      1.29 o 
   3   5  15        0.72        1.28      0.61 o 
 -13   0  16       39.00       39.41      3.24 o 
 -12   0  16       76.11       71.58      5.29 o 
 -11   0  16        3.36        2.00      1.11 o 
 -10   0  16        6.49        5.97      1.36 o 
  -9   0  16       90.47       76.39      4.45 o 
  -8   0  16      102.38       87.82      2.68 o 
  -7   0  16        0.25        0.34      0.45 o 
  -6   0  16       25.24       27.36      1.15 o 
  -5   0  16       86.49       83.32      2.01 o 
  -4   0  16      561.29      642.14      6.17 o 
  -3   0  16      101.40       99.77      1.99 o 
  -2   0  16       25.98       36.79      1.18 o 
  -1   0  16        3.03        1.36      0.31 o 
   0   0  16      663.76      663.34     16.01 o 
   1   0  16      123.58      130.85      2.45 o 
   2   0  16        4.94        7.61      0.81 o 
   3   0  16      170.80      167.41      3.54 o 
   4   0  16      111.16      107.17      3.07 o 
   5   0  16      127.53      132.71      4.88 o 
   6   0  16     1742.39     1918.80     18.62 o 
   7   0  16       35.85       32.32      2.88 o 
   8   0  16       16.74       14.17      2.14 o 
   9   0  16       19.49       17.17      2.27 o 
  10   0  16        6.30        9.72      2.37 o 
  11   0  16        5.10        2.86      1.76 o 
 -13   1  16        1.82        2.82      0.78 o 
 -12   1  16        0.43        0.91      0.54 o 
 -11   1  16        0.35        1.36      0.65 o 
 -10   1  16       13.65       12.96      1.19 o 
  -9   1  16        0.30        1.24      0.46 o 
  -8   1  16        0.02        0.86      0.39 o 
  -7   1  16        0.74        0.93      0.38 o 
  -6   1  16        0.29       -0.12      0.54 o 
  -5   1  16        2.45        1.34      0.59 o 
  -4   1  16      318.17      315.62      5.17 o 
  -3   1  16      186.05      168.03      2.58 o 
  -2   1  16       34.09       29.15      1.81 o 
  -1   1  16        1.35        0.83      0.15 o 
   0   1  16       36.71       33.85      1.06 o 
   1   1  16       29.57       28.79      1.93 o 
   2   1  16        2.43        1.88      0.41 o 
   3   1  16       16.30       12.37      0.57 o 
   4   1  16        0.23        0.80      0.36 o 
   5   1  16      132.11      119.48      2.95 o 
   6   1  16        6.01        6.77      1.33 o 
   7   1  16       38.02       32.35      1.68 o 
   8   1  16        3.24        4.24      1.32 o 
   9   1  16        0.02        0.85      0.84 o 
  10   1  16        2.66        3.06      1.28 o 
 -12   2  16        6.79        5.14      0.79 o 
 -11   2  16        3.26        4.14      1.01 o 
 -10   2  16       45.09       38.54      2.55 o 
  -9   2  16        0.13       -0.01      0.56 o 
  -8   2  16        0.36        0.35      0.47 o 
  -7   2  16      102.24      104.93      3.39 o 
  -6   2  16       69.67       67.47      2.49 o 
  -5   2  16        0.01       -0.28      0.57 o 
  -4   2  16      575.79      651.74     40.84 o 
  -3   2  16       33.72       32.67      1.52 o 
  -2   2  16      130.28      142.87      4.73 o 
  -1   2  16       18.68       22.90      1.05 o 
   0   2  16       28.17       28.44      1.26 o 
   1   2  16        2.35        4.13      0.38 o 
   2   2  16       70.43       67.29      1.79 o 
   3   2  16        4.56        4.18      0.61 o 
   4   2  16        3.91        4.55      0.85 o 
   5   2  16        1.67        1.25      0.49 o 
   6   2  16       17.16       10.46      0.98 o 
   7   2  16        0.35        1.36      0.65 o 
   8   2  16        0.72        0.43      0.72 o 
   9   2  16        7.84        9.05      1.17 o 
  10   2  16        2.05        1.39      1.10 o 
 -11   3  16       11.86       10.54      1.18 o 
 -10   3  16        7.20        2.23      0.83 o 
  -9   3  16       67.73       64.19      4.36 o 
  -8   3  16        6.07        3.73      0.73 o 
  -7   3  16        1.17        1.39      0.48 o 
  -6   3  16       38.48       41.42      2.41 o 
  -5   3  16       16.37       13.48      1.13 o 
  -4   3  16        9.13       12.26      1.23 o 
  -3   3  16        0.00        0.37      0.52 o 
  -2   3  16        0.96        2.53      0.64 o 
  -1   3  16       59.15       60.77      3.66 o 
   0   3  16        1.40        1.55      0.46 o 
   1   3  16       53.51       42.47      3.57 o 
   2   3  16        8.87       10.73      0.97 o 
   3   3  16       28.91       25.36      1.41 o 
   4   3  16       31.61       28.57      1.51 o 
   5   3  16       32.93       25.43      1.43 o 
   6   3  16        1.29        0.94      0.63 o 
   7   3  16        1.87        2.63      0.59 o 
   8   3  16        3.31        2.25      0.51 o 
  -9   4  16       11.19        8.54      1.10 o 
  -8   4  16        3.13        1.64      0.53 o 
  -7   4  16        1.52        1.53      0.51 o 
  -6   4  16        4.40        3.84      0.97 o 
  -5   4  16       20.03       23.60      2.16 o 
  -4   4  16       12.86       12.34      1.20 o 
  -3   4  16       10.11        8.59      1.10 o 
  -2   4  16        0.45       -0.01      0.47 o 
  -1   4  16        1.37        0.54      0.96 o 
   0   4  16        3.65        2.59      0.94 o 
   1   4  16        1.60        1.28      0.79 o 
   2   4  16       18.84       20.10      2.19 o 
   3   4  16       63.31       75.64      6.55 o 
   4   4  16        0.75        0.99      0.62 o 
   5   4  16        0.84        1.53      0.87 o 
   6   4  16        0.45        1.65      0.42 o 
  -4   5  16        4.36        3.51      0.92 o 
  -3   5  16        1.12        1.83      0.93 o 
  -2   5  16        4.80        4.68      2.60 o 
  -1   5  16        1.36        1.14      0.66 o 
   0   5  16        0.17        1.29      0.74 o 
   1   5  16        0.82        2.25      1.19 o 
   2   5  16        0.20        2.26      0.93 o 
 -13   1  17        2.67        3.42      1.23 o 
 -12   1  17        9.63        8.23      1.37 o 
 -11   1  17        0.07        0.14      0.79 o 
 -10   1  17        0.15        0.56      0.44 o 
  -9   1  17       39.99       34.46      1.61 o 
  -8   1  17       11.25       11.61      1.03 o 
  -7   1  17        9.75       11.32      0.87 o 
  -6   1  17       51.41       43.11      1.51 o 
  -5   1  17        0.27        0.71      0.41 o 
  -4   1  17        1.08        0.67      0.68 o 
  -3   1  17        1.11        1.09      0.37 o 
  -2   1  17       66.86       53.70      1.57 o 
  -1   1  17       32.69       31.09      0.80 o 
   0   1  17        4.94        4.43      0.61 o 
   1   1  17        2.61        0.85      0.30 o 
   2   1  17       32.07       24.19      1.10 o 
   3   1  17       48.39       46.84      1.55 o 
   4   1  17        5.72        3.65      0.65 o 
   5   1  17      111.18      118.08      4.09 o 
   6   1  17       71.60       76.62      3.42 o 
   7   1  17        3.18        1.77      0.57 o 
   8   1  17        3.10        2.78      1.02 o 
   9   1  17        4.57        6.44      1.46 o 
  10   1  17        3.26        3.39      1.97 o 
 -12   2  17        0.15        0.33      0.42 o 
 -11   2  17        3.58        2.78      0.69 o 
 -10   2  17       25.34       26.13      2.00 o 
  -9   2  17       16.06       17.95      1.28 o 
  -8   2  17       28.46       28.45      1.70 o 
  -7   2  17        4.78        4.08      0.64 o 
  -6   2  17       11.41       10.94      1.09 o 
  -5   2  17       79.25       82.96      3.49 o 
  -4   2  17        3.26        1.56      1.72 o 
  -3   2  17        1.82        1.85      0.79 o 
  -2   2  17       54.85       67.34      2.47 o 
  -1   2  17        4.52        3.72      0.63 o 
   0   2  17        1.80        4.48      0.64 o 
   1   2  17       28.87       24.49      1.12 o 
   2   2  17       75.41       78.19      2.10 o 
   3   2  17        7.17        7.67      0.74 o 
   4   2  17        9.77        9.74      0.88 o 
   5   2  17        6.74        8.60      1.05 o 
   6   2  17        0.55        0.40      0.45 o 
   7   2  17        1.26        1.72      0.68 o 
   8   2  17        2.35        4.84      0.92 o 
   9   2  17        5.77        5.14      1.36 o 
 -11   3  17       10.17        9.20      1.14 o 
 -10   3  17        5.11        3.85      0.98 o 
  -9   3  17       53.56       58.99      4.40 o 
  -8   3  17       13.02       13.38      1.34 o 
  -7   3  17       15.46       16.15      1.07 o 
  -6   3  17        5.50        6.41      0.76 o 
  -5   3  17       18.33       14.02      1.20 o 
  -4   3  17        1.38        2.09      0.74 o 
  -3   3  17       26.54       23.11      1.64 o 
  -2   3  17       42.69       49.24      5.22 o 
  -1   3  17       14.56       10.06      1.44 o 
   0   3  17       57.96       57.09      3.22 o 
   1   3  17        2.10        3.14      0.87 o 
   2   3  17       44.76       48.19      2.59 o 
   3   3  17        9.08        7.50      0.91 o 
   4   3  17        2.04        1.75      0.69 o 
   5   3  17        3.29        3.43      0.74 o 
   6   3  17        7.47        7.64      0.88 o 
   7   3  17        7.64        7.21      1.05 o 
   8   3  17        0.05        1.13      0.57 o 
  -8   4  17       13.00       13.70      1.22 o 
  -7   4  17        0.51        0.75      0.44 o 
  -6   4  17        4.68        7.19      1.10 o 
  -5   4  17        1.83        1.44      0.67 o 
  -4   4  17        0.82        1.64      0.80 o 
  -3   4  17        1.46        1.25      0.70 o 
  -2   4  17        5.95        5.23      0.76 o 
  -1   4  17       11.56        6.97      1.21 o 
   0   4  17        0.06       -0.18      1.23 o 
   1   4  17       15.34       22.81      2.27 o 
   2   4  17       13.00       10.38      1.63 o 
   3   4  17        2.49        1.59      0.72 o 
   4   4  17        5.20        6.38      1.36 o 
   5   4  17       24.76       27.44      2.20 o 
   6   4  17        6.37        3.27      1.53 o 
  -3   5  17        2.98        3.73      1.04 o 
  -2   5  17        2.96        4.00      0.99 o 
  -1   5  17        0.02        1.65      0.71 o 
   0   5  17       15.31       18.53      2.10 o 
 -13   0  18        6.71        6.53      1.58 o 
 -12   0  18        1.57        0.82      1.01 o 
 -11   0  18       25.09       32.08      2.78 o 
 -10   0  18       56.72       59.05      3.69 o 
  -9   0  18        0.03        0.78      0.78 o 
  -8   0  18      126.83      122.19      6.74 o 
  -7   0  18       69.23       58.18      3.48 o 
  -6   0  18        1.00        0.85      0.52 o 
  -5   0  18       11.90       10.04      1.62 o 
  -4   0  18       13.27       20.31      1.05 o 
  -3   0  18       14.82       16.83      0.76 o 
  -2   0  18        9.95       12.67      0.76 o 
  -1   0  18      119.39      114.21      2.58 o 
   0   0  18       39.53       39.57      1.42 o 
   1   0  18        5.38        5.28      0.60 o 
   2   0  18        9.94       10.23      0.82 o 
   3   0  18      179.48      186.86      4.71 o 
   4   0  18       57.08       53.52      2.07 o 
   5   0  18      149.12      171.81      6.00 o 
   6   0  18      146.06      150.64      5.37 o 
   7   0  18        0.78        1.43      1.14 o 
   8   0  18       80.99       95.06      5.17 o 
   9   0  18        0.43        1.37      1.41 o 
  10   0  18        0.35        3.58      1.92 o 
 -12   1  18       10.19       12.58      2.17 o 
 -11   1  18       12.31       14.41      2.10 o 
 -10   1  18       28.87       23.52      2.08 o 
  -9   1  18        1.52        1.25      0.55 o 
  -8   1  18        0.11        0.36      0.28 o 
  -7   1  18        4.59        4.71      0.64 o 
  -6   1  18        4.02        3.00      0.76 o 
  -5   1  18      229.91      239.77      6.48 o 
  -4   1  18      229.44      222.45      4.38 o 
  -3   1  18       21.73       19.42      1.52 o 
  -2   1  18        1.47        0.91      0.38 o 
  -1   1  18      139.11      132.80      2.97 o 
   0   1  18       19.17       17.86      0.81 o 
   1   1  18      197.11      199.03      3.31 o 
   2   1  18       38.63       33.78      0.95 o 
   3   1  18        2.41        1.65      0.39 o 
   4   1  18      253.20      264.90      7.01 o 
   5   1  18       55.13       47.96      2.12 o 
   6   1  18        0.01        0.57      0.64 o 
   7   1  18       31.15       37.80      2.35 o 
   8   1  18        6.57        6.41      1.49 o 
   9   1  18        4.09        3.11      1.26 o 
 -12   2  18        0.11        1.43      0.71 o 
 -11   2  18        0.95        1.66      0.57 o 
 -10   2  18        1.34        2.73      0.68 o 
  -9   2  18        1.14        0.83      0.54 o 
  -8   2  18        2.73        2.42      0.72 o 
  -7   2  18        0.80        0.32      0.56 o 
  -6   2  18      241.82      246.76      7.00 o 
  -5   2  18      154.20      145.46      4.35 o 
  -4   2  18       82.60       81.82      4.08 o 
  -3   2  18       42.70       42.86      1.76 o 
  -2   2  18      129.05      134.74      4.45 o 
  -1   2  18       13.58       10.70      0.93 o 
   0   2  18        9.09        6.78      0.74 o 
   1   2  18       31.09       27.90      1.85 o 
   2   2  18        0.38        0.37      0.36 o 
   3   2  18        1.17        1.86      0.56 o 
   4   2  18        7.32        5.12      0.65 o 
   5   2  18        0.65        0.95      0.35 o 
   6   2  18       10.63        8.20      0.93 o 
   7   2  18        0.74        1.33      0.60 o 
   8   2  18       13.34       17.45      1.38 o 
   9   2  18        3.21        2.74      1.13 o 
 -10   3  18        1.41        2.08      0.66 o 
  -9   3  18       20.69       21.10      1.69 o 
  -8   3  18        1.85        1.81      0.66 o 
  -7   3  18        3.79        6.85      0.84 o 
  -6   3  18        7.70        7.59      0.92 o 
  -5   3  18        6.38        9.44      1.62 o 
  -4   3  18       11.69       12.88      1.13 o 
  -3   3  18       11.36       11.22      1.04 o 
  -2   3  18        2.36        4.49      1.18 o 
  -1   3  18       12.57       10.34      1.06 o 
   0   3  18        3.29        2.36      0.84 o 
   1   3  18        0.14       -0.44      0.75 o 
   2   3  18        2.14        1.64      0.72 o 
   3   3  18        0.10        1.34      0.73 o 
   4   3  18       12.59       11.81      1.45 o 
   5   3  18        2.36        3.37      0.78 o 
   6   3  18       16.63       15.78      1.64 o 
   7   3  18        4.51        3.13      0.82 o 
  -8   4  18        0.14        0.07      0.64 o 
  -7   4  18        7.60        6.23      0.91 o 
  -6   4  18        0.20        0.40      0.71 o 
  -5   4  18        0.38        1.17      0.59 o 
  -4   4  18        3.31        1.98      0.71 o 
  -3   4  18       17.89       17.73      1.72 o 
  -2   4  18        7.87       10.88      1.56 o 
  -1   4  18        6.10        7.77      1.47 o 
   0   4  18       57.61       58.98      3.97 o 
   1   4  18        6.49        7.04      1.15 o 
   2   4  18       23.69       22.24      3.83 o 
   3   4  18       13.22       14.66      1.82 o 
   4   4  18       11.31       15.92      2.28 o 
   5   4  18       11.58       13.38      1.90 o 
 -12   1  19        0.88        0.76      0.61 o 
 -11   1  19        0.40       -0.10      1.19 o 
 -10   1  19       24.00       24.90      2.07 o 
  -9   1  19        2.05        2.41      0.74 o 
  -8   1  19        4.35        3.17      0.86 o 
  -7   1  19        7.23        8.51      0.88 o 
  -6   1  19        0.10        0.39      0.34 o 
  -5   1  19      361.62      350.91      6.32 o 
  -4   1  19      221.56      209.09      3.73 o 
  -3   1  19      199.30      205.86      4.10 o 
  -2   1  19       32.04       30.01      1.12 o 
  -1   1  19        0.18        0.24      0.41 o 
   0   1  19       34.40       30.27      1.27 o 
   1   1  19       62.47       67.62      1.66 o 
   2   1  19       17.49       14.42      1.06 o 
   3   1  19        1.82        2.93      0.68 o 
   4   1  19        8.06        5.66      0.82 o 
   5   1  19      108.10      109.06      3.17 o 
   6   1  19        8.79       10.53      1.06 o 
   7   1  19        7.80        7.48      1.50 o 
   8   1  19        1.15        1.07      2.11 o 
   9   1  19        1.32        1.16      1.10 o 
 -11   2  19        1.54        1.72      0.73 o 
 -10   2  19        1.08        1.24      0.59 o 
  -9   2  19        3.43        3.61      0.74 o 
  -8   2  19        2.54        3.39      0.74 o 
  -7   2  19        8.28        9.89      0.98 o 
  -6   2  19        2.76        2.62      0.78 o 
  -5   2  19       54.51       51.71      2.52 o 
  -4   2  19       11.99       13.22      1.01 o 
  -3   2  19        0.75        0.89      0.48 o 
  -2   2  19        0.22        1.70      0.55 o 
  -1   2  19       22.16       23.05      1.26 o 
   0   2  19      118.39      121.09      5.52 o 
   1   2  19       72.18       58.01      2.82 o 
   2   2  19       52.72       47.70      2.44 o 
   3   2  19        0.54        1.35      0.39 o 
   4   2  19        7.92        7.83      0.86 o 
   5   2  19        5.13        4.47      0.70 o 
   6   2  19        2.61        2.80      0.70 o 
   7   2  19        6.84        6.64      0.97 o 
   8   2  19       11.98       12.08      1.24 o 
 -10   3  19        0.41        0.73      0.56 o 
  -9   3  19       29.67       35.76      1.83 o 
  -8   3  19        0.28        0.85      0.68 o 
  -7   3  19        0.55        1.55      0.50 o 
  -6   3  19       17.27       24.53      1.41 o 
  -5   3  19        4.24        5.33      0.90 o 
  -4   3  19        0.53        2.00      0.65 o 
  -3   3  19        0.33        2.40      0.61 o 
  -2   3  19       18.84       21.65      2.20 o 
  -1   3  19       50.00       59.45      7.36 o 
   0   3  19       32.73       32.52      2.18 o 
   1   3  19        2.37        1.74      0.53 o 
   2   3  19       21.44       23.14      1.91 o 
   3   3  19        8.49        7.44      1.27 o 
   4   3  19        0.07        0.36      0.67 o 
   5   3  19        0.07        0.56      0.73 o 
   6   3  19        2.78        2.78      1.17 o 
   7   3  19        0.06        0.96      0.58 o 
  -7   4  19        0.50        1.03      0.71 o 
  -6   4  19        2.89        2.95      1.09 o 
  -5   4  19        2.28        3.85      0.83 o 
  -4   4  19       11.19       14.29      1.42 o 
  -3   4  19       11.78       15.17      2.22 o 
  -2   4  19        3.56        5.53      0.98 o 
  -1   4  19        0.42        1.30      0.65 o 
   0   4  19       15.94       16.70      1.96 o 
   1   4  19       13.08       12.18      1.80 o 
   2   4  19        7.16        4.10      1.11 o 
   3   4  19        3.50        4.07      1.29 o 
   4   4  19        0.34        0.16      0.83 o 
 -12   0  20        1.00        1.56      0.98 o 
 -11   0  20        0.83        1.15      0.64 o 
 -10   0  20       11.71        7.11      2.27 o 
  -9   0  20       82.34       89.35      4.71 o 
  -8   0  20        5.87       11.52      2.08 o 
  -7   0  20       51.81       47.99      3.44 o 
  -6   0  20      138.88      147.94      7.74 o 
  -5   0  20       81.64       83.47      4.12 o 
  -4   0  20      194.25      219.54      6.88 o 
  -3   0  20       33.86       36.89      2.65 o 
  -2   0  20        0.00       -0.11      0.77 o 
  -1   0  20        0.77        0.58      0.24 o 
   0   0  20        7.50        7.00      0.67 o 
   1   0  20       48.44       43.72      1.54 o 
   2   0  20       19.87       15.28      0.87 o 
   3   0  20       76.66       76.55      2.47 o 
   4   0  20      281.51      322.98     10.63 o 
   5   0  20      424.27      442.49      8.45 o 
   6   0  20       10.04        8.76      1.72 o 
   7   0  20       16.86       16.64      2.85 o 
   8   0  20       11.30        7.82      1.83 o 
   9   0  20        4.27        2.64      1.42 o 
 -12   1  20        3.25        1.41      0.92 o 
 -11   1  20        0.00        0.63      1.08 o 
 -10   1  20        0.00        0.12      0.57 o 
  -9   1  20       11.10        7.54      1.33 o 
  -8   1  20        5.83        3.78      0.98 o 
  -7   1  20       60.45       66.19      3.13 o 
  -6   1  20        1.95        0.86      0.51 o 
  -5   1  20       46.16       46.06      2.48 o 
  -4   1  20       74.30       65.04      3.50 o 
  -3   1  20       64.22       64.93      2.66 o 
  -2   1  20        0.91        0.82      0.29 o 
  -1   1  20       38.78       35.41      1.23 o 
   0   1  20       17.37       14.43      0.87 o 
   1   1  20        7.66        4.37      0.71 o 
   2   1  20        8.59        6.16      0.69 o 
   3   1  20        0.10        0.45      0.39 o 
   4   1  20        4.36        2.34      0.67 o 
   5   1  20       58.80       50.92      2.40 o 
   6   1  20       25.21       21.29      1.60 o 
   7   1  20       27.16       24.48      2.25 o 
   8   1  20        0.88        2.98      1.35 o 
   9   1  20        1.30        2.07      1.08 o 
 -11   2  20        0.14       -0.20      0.74 o 
 -10   2  20        3.77        4.09      1.33 o 
  -9   2  20        0.18        0.49      0.53 o 
  -8   2  20        1.35        2.39      0.65 o 
  -7   2  20        0.00        1.67      0.68 o 
  -6   2  20        0.11        0.59      0.43 o 
  -5   2  20        2.28        1.31      0.74 o 
  -4   2  20        3.88        4.71      0.69 o 
  -3   2  20        0.84        1.67      0.60 o 
  -2   2  20        0.43        0.72      0.40 o 
  -1   2  20       15.46       18.82      1.15 o 
   0   2  20       17.37       16.58      1.67 o 
   1   2  20        6.94        2.98      0.78 o 
   2   2  20        0.98        1.01      0.57 o 
   3   2  20       10.03       10.52      1.20 o 
   4   2  20        0.72        0.47      0.42 o 
   5   2  20        3.97        3.45      0.75 o 
   6   2  20        0.01        1.26      0.81 o 
   7   2  20        0.14        0.55      0.59 o 
   8   2  20        0.05        1.66      0.84 o 
  -9   3  20        1.45        0.82      0.52 o 
  -8   3  20        0.85        0.52      0.58 o 
  -7   3  20        3.09        4.06      0.73 o 
  -6   3  20        7.18        7.37      0.86 o 
  -5   3  20        8.80        9.23      0.97 o 
  -4   3  20        4.33        3.11      0.86 o 
  -3   3  20        1.14        1.86      0.69 o 
  -2   3  20        4.31        4.60      1.16 o 
  -1   3  20        0.21        0.16      0.69 o 
   0   3  20        0.57        0.45      0.62 o 
   1   3  20        5.88        6.85      1.20 o 
   2   3  20        5.16        5.67      0.98 o 
   3   3  20        0.02        1.54      0.61 o 
   4   3  20        0.80        1.15      0.63 o 
   5   3  20        5.33        6.03      1.16 o 
   6   3  20       18.70       21.89      2.14 o 
  -7   4  20        1.27        0.71      0.50 o 
  -6   4  20        0.77        1.46      0.56 o 
  -5   4  20        0.25        0.42      0.55 o 
  -4   4  20        6.88        8.64      1.25 o 
  -3   4  20       11.14       11.01      1.58 o 
  -2   4  20        0.56        1.19      0.45 o 
  -1   4  20       25.72       28.07      4.13 o 
   0   4  20       23.67       23.12      2.84 o 
   1   4  20        0.01        0.56      0.92 o 
   2   4  20        0.93        2.45      0.85 o 
   3   4  20        1.67        3.96      1.09 o 
 -11   1  21        1.53        0.96      1.05 o 
 -10   1  21        8.87        8.19      1.23 o 
  -9   1  21       37.75       37.08      2.72 o 
  -8   1  21       27.19       20.07      2.08 o 
  -7   1  21        0.03        0.47      0.81 o 
  -6   1  21       49.27       47.01      3.10 o 
  -5   1  21       19.61       18.55      2.13 o 
  -4   1  21      158.07      175.97      6.18 o 
  -3   1  21        4.52        3.43      0.76 o 
  -2   1  21       14.15       11.28      0.80 o 
  -1   1  21       96.65      102.02      3.05 o 
   0   1  21       11.03       11.18      0.79 o 
   1   1  21        0.42        0.28      0.44 o 
   2   1  21        0.41        0.54      0.41 o 
   3   1  21       25.71       25.08      2.44 o 
   4   1  21        3.19        2.42      0.70 o 
   5   1  21       27.29       25.75      2.65 o 
   6   1  21       42.01       46.01      2.96 o 
   7   1  21        8.43        9.47      1.43 o 
   8   1  21        1.22        0.40      0.85 o 
 -11   2  21        0.68        1.41      0.72 o 
 -10   2  21        0.49        0.83      0.61 o 
  -9   2  21        0.06        1.36      0.93 o 
  -8   2  21        1.68        2.22      0.88 o 
  -7   2  21        0.16        0.43      0.44 o 
  -6   2  21       16.12       16.88      1.18 o 
  -5   2  21       12.80       11.27      0.91 o 
  -4   2  21        2.69        2.05      0.47 o 
  -3   2  21        9.01        6.41      0.75 o 
  -2   2  21        0.77        1.15      0.69 o 
  -1   2  21        9.35        8.11      0.80 o 
   0   2  21       25.76       21.29      1.89 o 
   1   2  21       29.57       29.75      4.22 o 
   2   2  21       38.60       39.14      2.23 o 
   3   2  21        7.21        7.75      1.12 o 
   4   2  21        1.22        0.36      0.64 o 
   5   2  21        0.01        0.39      0.71 o 
   6   2  21        0.34        0.41      0.33 o 
   7   2  21        1.52        2.05      0.88 o 
  -9   3  21        1.30        1.73      0.70 o 
  -8   3  21        3.16        4.47      1.08 o 
  -7   3  21        3.34        5.07      0.68 o 
  -6   3  21        0.26        0.70      0.39 o 
  -5   3  21       16.37       12.61      1.19 o 
  -4   3  21       10.57       12.15      1.22 o 
  -3   3  21        6.75        2.28      0.71 o 
  -2   3  21       19.79       19.44      3.56 o 
  -1   3  21       28.00       32.94      4.26 o 
   0   3  21       21.36       21.83      3.13 o 
   1   3  21        5.03        3.94      1.10 o 
   2   3  21        0.83        1.39      0.67 o 
   3   3  21        0.70        0.85      0.99 o 
   4   3  21        0.29        1.31      0.70 o 
   5   3  21        0.31        0.68      1.08 o 
  -6   4  21        1.18        2.95      0.66 o 
  -5   4  21        1.92        2.13      0.80 o 
  -4   4  21        3.24        1.08      0.59 o 
  -3   4  21        0.26        1.38      0.83 o 
  -2   4  21        3.02        4.54      1.28 o 
  -1   4  21        2.19        2.84      1.14 o 
   0   4  21        0.33       -0.66      0.87 o 
   1   4  21        5.25        6.10      2.69 o 
   2   4  21        3.47        3.37      1.05 o 
 -11   0  22        4.47        2.33      1.41 o 
 -10   0  22        0.58        1.63      1.08 o 
  -9   0  22       64.49       63.97      3.81 o 
  -8   0  22        0.00        1.63      0.92 o 
  -7   0  22        5.81        7.24      2.11 o 
  -6   0  22        0.90        0.68      0.65 o 
  -5   0  22      182.86      188.40      8.61 o 
  -4   0  22      193.97      217.13     10.72 o 
  -3   0  22      417.04      489.77     21.61 o 
  -2   0  22       37.05       34.29      3.07 o 
  -1   0  22       33.93       35.35      2.80 o 
   0   0  22        0.55        1.16      0.81 o 
   2   0  22        0.62        0.51      0.26 o 
   3   0  22       57.37       57.86      3.46 o 
   4   0  22      156.67      166.96      8.19 o 
   5   0  22        3.93        5.40      1.70 o 
   6   0  22       11.63        9.72      2.22 o 
   7   0  22        3.46        1.88      1.16 o 
   8   0  22        9.39       10.15      2.32 o 
 -11   1  22        8.13       12.23      1.54 o 
 -10   1  22        3.50        2.96      0.95 o 
  -9   1  22        5.23        4.62      1.45 o 
  -8   1  22       31.26       32.50      2.41 o 
  -7   1  22       23.63       25.73      1.95 o 
  -6   1  22       82.19       94.00      4.69 o 
  -5   1  22        7.60        8.37      1.47 o 
  -4   1  22        3.13        1.65      0.82 o 
  -3   1  22       68.42       70.35      2.99 o 
  -2   1  22        0.80        1.09      0.32 o 
  -1   1  22        0.84        0.92      0.35 o 
   0   1  22       18.81       15.52      0.88 o 
   1   1  22       13.76       15.85      2.06 o 
   2   1  22       33.16       29.97      2.24 o 
   3   1  22        0.32        0.82      0.53 o 
   4   1  22        7.34        7.05      1.80 o 
   5   1  22        2.16        2.14      0.75 o 
   6   1  22       22.17       22.67      2.13 o 
   7   1  22        0.80        0.75      0.76 o 
 -10   2  22        0.39       -0.65      0.82 o 
  -9   2  22        1.77        3.18      0.96 o 
  -8   2  22        0.07        0.21      0.76 o 
  -7   2  22        1.08        1.91      0.95 o 
  -6   2  22        0.77        0.72      0.63 o 
  -5   2  22        0.11        0.62      0.43 o 
  -4   2  22        7.23        8.27      0.91 o 
  -3   2  22        2.03        1.58      0.52 o 
  -2   2  22        0.19        0.20      0.56 o 
  -1   2  22       10.79        7.01      0.83 o 
   0   2  22       23.50       22.53      3.95 o 
   1   2  22        6.48        6.13      1.20 o 
   2   2  22        0.01        0.94      0.92 o 
   3   2  22       20.88       22.21      1.97 o 
   4   2  22       21.83       21.41      2.31 o 
   5   2  22        1.05        1.64      0.67 o 
   6   2  22        3.85        2.69      1.28 o 
   7   2  22       18.26       19.66      2.73 o 
  -8   3  22       14.25       13.92      1.46 o 
  -7   3  22        3.37        2.71      0.72 o 
  -6   3  22        4.66        4.48      0.82 o 
  -5   3  22       18.53       17.80      1.54 o 
  -4   3  22        3.92        4.04      0.82 o 
  -3   3  22       12.66       16.73      1.33 o 
  -2   3  22        1.09        1.87      0.61 o 
  -1   3  22        4.72        4.09      0.94 o 
   0   3  22        1.89        1.43      0.61 o 
   1   3  22        2.61        1.19      0.95 o 
   2   3  22        0.59        1.60      0.58 o 
   3   3  22        4.76        3.08      0.92 o 
   4   3  22        0.51        1.06      1.13 o 
   5   3  22        3.73        2.09      0.71 o 
  -4   4  22        1.23        1.06      0.79 o 
  -3   4  22        0.05        0.98      0.80 o 
  -2   4  22        4.38        4.07      0.99 o 
  -1   4  22        1.40        1.34      1.65 o 
   0   4  22        5.92        4.64      2.25 o 
   1   4  22        7.64        8.10      1.84 o 
 -11   1  23        0.05        0.80      1.34 o 
 -10   1  23        0.26        1.46      0.58 o 
  -9   1  23        2.08        1.58      0.63 o 
  -8   1  23        0.56        0.74      0.52 o 
  -7   1  23        3.93        1.84      0.99 o 
  -6   1  23        6.49        4.69      1.27 o 
  -5   1  23        0.04       -0.80      0.87 o 
  -4   1  23       18.60       15.49      1.55 o 
  -3   1  23        1.51        2.13      0.69 o 
  -2   1  23        0.01        0.55      0.37 o 
  -1   1  23        6.27        5.67      0.80 o 
   0   1  23      101.24       90.20      2.65 o 
   1   1  23        0.02        0.22      0.36 o 
   2   1  23       33.35       29.75      1.93 o 
   3   1  23        0.08        0.97      0.31 o 
   4   1  23       18.89       17.56      1.68 o 
   5   1  23        0.19        1.86      0.88 o 
   6   1  23       36.97       39.02      3.41 o 
   7   1  23        0.39        0.92      0.94 o 
 -10   2  23        0.39        0.80      0.72 o 
  -9   2  23        0.42        0.67      0.99 o 
  -8   2  23       16.42       19.89      2.18 o 
  -7   2  23        8.69       10.47      1.41 o 
  -6   2  23        0.44        0.90      0.75 o 
  -5   2  23        0.00        0.40      0.82 o 
  -4   2  23        1.08        1.23      0.58 o 
  -3   2  23       11.60       10.77      0.89 o 
  -2   2  23       26.63       34.05      1.44 o 
  -1   2  23       59.10       65.64      6.13 o 
   0   2  23        7.49        4.71      0.98 o 
   1   2  23       10.85        7.62      1.34 o 
   2   2  23        0.43        1.04      0.54 o 
   3   2  23        0.12        1.15      0.59 o 
   4   2  23        0.34        1.39      0.93 o 
   5   2  23        2.29        3.32      1.35 o 
   6   2  23       19.87       14.35      1.54 o 
  -8   3  23        0.01       -0.63      0.77 o 
  -7   3  23        3.57        2.89      0.77 o 
  -6   3  23        1.44        2.07      0.55 o 
  -5   3  23        6.42        4.88      0.80 o 
  -4   3  23        5.41        5.79      0.83 o 
  -3   3  23        8.60        9.98      2.09 o 
  -2   3  23        0.27        1.10      0.51 o 
  -1   3  23       11.29       11.91      2.05 o 
   0   3  23        3.18        2.05      0.88 o 
   1   3  23        3.82        4.09      1.78 o 
   2   3  23        1.24        0.14      0.60 o 
   3   3  23        0.41        1.23      0.61 o 
   4   3  23        0.11        1.21      0.65 o 
 -10   0  24        8.13        7.47      2.16 o 
  -9   0  24        0.11        1.72      1.31 o 
  -8   0  24       12.49        7.38      1.62 o 
  -7   0  24        0.44        0.75      0.84 o 
  -6   0  24        0.10       -0.67      1.19 o 
  -5   0  24      347.01      403.81      8.89 o 
  -4   0  24       18.81       18.97      2.13 o 
  -3   0  24       78.67       90.91      4.53 o 
  -2   0  24      114.32      128.51      5.56 o 
  -1   0  24       21.38       21.35      2.20 o 
   0   0  24       16.50       21.48      2.05 o 
   1   0  24        0.04        0.81      0.53 o 
   2   0  24       14.87       16.22      1.81 o 
   3   0  24        3.21        2.03      0.95 o 
   5   0  24        2.93        2.59      1.34 o 
   6   0  24        2.10        1.86      1.41 o 
 -10   1  24        1.79        0.96      0.60 o 
  -9   1  24        0.65        1.92      0.82 o 
  -8   1  24        3.50        4.85      1.16 o 
  -7   1  24        2.81        0.70      0.58 o 
  -6   1  24        2.88        4.32      1.18 o 
  -5   1  24        0.16        1.61      3.60 o 
  -4   1  24        4.59        3.64      1.09 o 
  -3   1  24        9.85       11.20      1.29 o 
  -2   1  24        6.86        5.43      0.99 o 
  -1   1  24        4.87        4.49      0.78 o 
   0   1  24       27.44       30.87      2.13 o 
   1   1  24        0.15        0.80      0.43 o 
   2   1  24        0.89        0.88      0.30 o 
   3   1  24       27.37       25.84      4.74 o 
   5   1  24        2.35        1.69      0.75 o 
   6   1  24        8.33        5.61      1.63 o 
  -9   2  24        3.95        4.58      1.09 o 
  -8   2  24        5.84        4.61      1.14 o 
  -7   2  24        0.50        0.10      0.74 o 
  -6   2  24        0.00        0.43      0.45 o 
  -5   2  24        1.33        1.47      0.71 o 
  -4   2  24        1.09        1.59      0.65 o 
  -3   2  24        0.15        0.77      0.49 o 
  -2   2  24        0.23        0.93      0.37 o 
  -1   2  24        0.00        0.26      0.49 o 
   0   2  24        0.03        0.60      0.70 o 
   1   2  24        0.81        0.40      0.46 o 
   2   2  24        0.24        1.28      0.59 o 
   3   2  24        0.00        1.52      0.57 o 
   4   2  24        0.93        0.38      0.45 o 
   5   2  24       31.37       33.54      1.89 o 
  -7   3  24        0.01        0.72      0.53 o 
  -6   3  24        0.62        0.68      0.49 o 
  -5   3  24        3.54        4.86      0.82 o 
  -4   3  24       15.45       16.97      1.14 o 
  -3   3  24        6.37        6.30      2.27 o 
  -2   3  24        0.01        0.84      1.11 o 
  -1   3  24        0.17        1.26      0.51 o 
   0   3  24        5.91        5.82      1.10 o 
   1   3  24        0.22        1.13      0.72 o 
   2   3  24       14.17       17.58      2.06 o 
   3   3  24        1.14        1.74      0.77 o 
  -9   1  25        0.01        0.11      0.38 o 
  -8   1  25        3.07        2.33      0.75 o 
  -7   1  25        2.35        1.88      0.94 o 
  -6   1  25        0.01        0.88      0.37 o 
  -5   1  25       29.77       31.64      2.20 o 
  -4   1  25      112.78      123.69      5.50 o 
  -3   1  25        5.83        6.63      1.06 o 
  -2   1  25       13.33       13.40      1.23 o 
  -1   1  25        2.37        2.07      0.62 o 
   0   1  25       12.72       13.09      1.43 o 
   1   1  25        2.97        2.76      0.66 o 
   2   1  25        3.94        4.57      0.95 o 
   3   1  25        1.61        1.16      5.26 o 
   4   1  25        0.75        0.81      0.40 o 
   5   1  25       12.99        8.65      1.94 o 
  -8   2  25        0.02       -0.29      0.78 o 
  -7   2  25       14.41       18.22      1.74 o 
  -6   2  25        0.00        0.49      0.75 o 
  -5   2  25        0.32        0.47      0.53 o 
  -4   2  25        4.58        8.87      1.41 o 
  -3   2  25        3.23        6.01      0.95 o 
  -2   2  25        0.35        1.16      1.10 o 
  -1   2  25        1.62        1.65      0.65 o 
   0   2  25        0.25        0.26      0.60 o 
   1   2  25        0.20        1.39      0.73 o 
   2   2  25        0.02        0.95      1.04 o 
   3   2  25        0.34        0.57      0.86 o 
   4   2  25        0.14        0.55      0.24 o 
  -6   3  25        0.18        0.83      0.42 o 
  -5   3  25        0.60        0.57      0.45 o 
  -4   3  25        0.97        1.22      0.85 o 
  -3   3  25        0.10        0.48      0.62 o 
  -2   3  25        2.31        3.89      2.41 o 
  -1   3  25        0.35        0.65      0.45 o 
   0   3  25        0.99        0.96      1.01 o 
   1   3  25        4.39        2.47      0.81 o 
   2   3  25        0.60        1.81      0.70 o 
  -9   0  26        1.40        2.00      1.19 o 
  -8   0  26        6.43        8.59      1.97 o 
  -7   0  26        2.70        2.39      1.02 o 
  -6   0  26        0.33        1.83      1.06 o 
  -5   0  26       74.79       69.48      3.69 o 
  -4   0  26       16.92       19.65      2.41 o 
  -3   0  26       35.01       34.24      3.06 o 
  -2   0  26        6.76        6.62      1.55 o 
  -1   0  26        0.79       -0.03      0.68 o 
   0   0  26        0.00        0.66      0.55 o 
   1   0  26      151.04      182.75      5.84 o 
   2   0  26       26.77       32.55      3.14 o 
  -9   1  26        5.96        4.79      1.19 o 
  -8   1  26        0.98        1.26      0.79 o 
  -7   1  26        0.26        0.40      0.45 o 
  -6   1  26        3.51        3.15      0.72 o 
  -5   1  26        2.64        4.10      0.73 o 
  -4   1  26       31.97       35.67      2.26 o 
  -3   1  26        2.36        4.12      1.04 o 
  -2   1  26        4.07        4.68      1.05 o 
  -1   1  26        4.83        3.91      1.17 o 
   0   1  26        0.76       -0.26      0.60 o 
   1   1  26        0.68        0.77      0.46 o 
   2   1  26        8.66        6.92      1.15 o 
   3   1  26       13.78       14.23      1.91 o 
  -7   2  26       11.82       13.67      1.76 o 
  -6   2  26        1.37        1.76      0.88 o 
  -5   2  26        0.60        0.51      0.76 o 
  -4   2  26       11.74       13.52      1.32 o 
  -3   2  26        5.59        9.17      1.12 o 
  -2   2  26        0.40        0.56      0.58 o 
  -1   2  26        0.89        1.09      0.55 o 
   0   2  26        2.57        5.63      1.94 o 
   1   2  26        0.39        1.14      0.70 o 
   2   2  26        0.22        0.03      0.42 o 
   3   2  26        0.59        1.03      0.50 o 
  -4   3  26        0.61        1.32      0.77 o 
  -3   3  26        0.95        2.26      0.99 o 
  -2   3  26        1.43        1.71      1.45 o 
  -1   3  26        0.74        1.58      0.73 o 
   0   3  26        5.64        6.64      1.72 o 
  -8   1  27        0.30        1.09      0.76 o 
  -7   1  27        4.52        4.00      1.01 o 
  -6   1  27        0.37        1.21      0.44 o 
  -5   1  27        3.36        3.55      1.78 o 
  -4   1  27       25.60       31.08      2.30 o 
  -3   1  27        0.54        1.23      0.60 o 
  -2   1  27       15.17       14.32      1.57 o 
  -1   1  27        0.32        1.19      0.48 o 
   0   1  27        7.05        8.82      1.88 o 
   1   1  27        3.65        2.86      0.83 o 
   2   1  27        0.09        0.23      0.52 o 
   3   1  27        1.89        1.66      0.86 o 
  -6   2  27        2.13        1.71      0.74 o 
  -5   2  27        9.15        9.04      1.26 o 
  -4   2  27       10.80       13.23      1.30 o 
  -3   2  27        6.83        4.61      1.27 o 
  -2   2  27        0.31        0.28      0.63 o 
  -1   2  27        0.62        2.01      0.73 o 
   0   2  27        0.12        0.45      0.41 o 
   1   2  27        0.23        2.55      1.64 o 
   2   2  27        0.41        1.20      0.67 o 
  -7   0  28        0.00       -0.34      0.85 o 
  -6   0  28        4.05        2.50      0.92 o 
  -5   0  28        6.86        5.96      1.62 o 
  -4   0  28        3.08        4.33      1.70 o 
  -3   0  28        2.28        3.71      1.71 o 
  -2   0  28        6.80        6.88      1.37 o 
  -1   0  28        2.60        1.79      1.10 o 
   1   0  28        0.92        1.09      0.71 o 
  -7   1  28        0.57        0.38      0.87 o 
  -6   1  28        6.58        5.36      1.59 o 
  -5   1  28        4.96        4.39      1.00 o 
  -4   1  28       19.19       18.96      1.82 o 
  -3   1  28        2.34        1.22      0.62 o 
  -2   1  28        9.71       13.90      2.21 o 
  -1   1  28        3.86        4.15      1.21 o 
   0   1  28        3.37        1.59      0.88 o 
   1   1  28        0.30        0.48      0.53 o 
   2   1  28        3.23        4.20      1.33 o 
  -4   2  28        1.24        0.56      0.66 o 
  -3   2  28        9.21        8.95      1.37 o 
  -2   2  28        5.46        5.23      1.56 o 
  -1   2  28        0.94        0.99      0.45 o 
   0   2  28        4.45        4.32      2.35 o 
  -5   1  29       12.37       11.21      1.44 o 
  -4   1  29        1.32        0.40      0.60 o 
  -3   1  29        4.31        4.45      0.90 o 
  -2   1  29        1.32        1.30      0.79 o 
  -1   1  29        0.20        0.78      0.49 o 
   0   1  29        4.50        2.69      1.69 o 
  -4   0  30        0.01        1.02      0.58 o 
  -3   0  30        0.38        0.37      0.50 o 
  -2   0  30        1.58        0.41      0.54 o 
                                                 
